# Supplementary material for: Nucleotide Sequence Variation in Long-Term Tissue Cultures of Chinese Ginseng (Panax ginseng C. A. Mey.)
Source: Plants (Basel). 2021 Dec 27;11(1):79. doi: 10.3390/plants11010079 (PMC8747682; doi:10.3390/plants11010079)
Supplement: Supplementary file 1 [file plants-11-00079-s001.zip]

Archive with 16 entries (15 files):
- supplementary files/
- __MACOSX/._supplementary files
- supplementary files/FigureS2a_go_y_2016_1.png
- __MACOSX/supplementary files/._FigureS2a_go_y_2016_1.png
- supplementary files/FigureS1_Genomic landscape of non-synonymous and synonymous mutations.png
- __MACOSX/supplementary files/._FigureS1_Genomic landscape of non-synonymous and synonymous mutations.png
- supplementary files/FigureS4a_go_y_2017.png
- __MACOSX/supplementary files/._FigureS4a_go_y_2017.png
- supplementary files/FigureS4b_go_y_2017_part2.png
- __MACOSX/supplementary files/._FigureS4b_go_y_2017_part2.png
- supplementary files/FigureS3_go_y_2016_2.png
- __MACOSX/supplementary files/._FigureS3_go_y_2016_2.png
- supplementary files/supplementary tables.xlsx
- __MACOSX/supplementary files/._supplementary tables.xlsx
- supplementary files/FigureS2b_go_y_2016_1.png
- __MACOSX/supplementary files/._FigureS2b_go_y_2016_1.png
