# Supplementary material for: Nucleotide Sequence Variation in Long-Term Tissue Cultures of Chinese Ginseng (Panax ginseng C. A. Mey.)
Source: Plants (Basel). 2021 Dec 27;11(1):79. doi: 10.3390/plants11010079 (PMC8747682; doi:10.3390/plants11010079)
Supplement: Supplementary file 1 [file plants-11-00079-s001.zip › supplementary files/supplementary tables.xlsx]

## Sheet: TableS1
Table S1. Basic information of the raw data in the three ginseng callus-regenerated plantlet samples.
Sample ID	Number of short read*	Length of short read	Total data (bp)	Genome coverage	raw data file ID	Raw data file
y_2016_1	579522948	150	86928442200	25.9092	y_2016_1_R1	42370_L7_I391.R1.clean.fastq.gz
	579522948	150	86928442200	25.9092	y_2016_1_R2	42370_L7_I391.R2.clean.fastq.gz
y_2016_2	403778860	150	60566829000	18.0521	y_2016_2_R1	6D9099_L7_I390.R1.clean.fastq.gz
	403778860	150	60566829000	18.0521	y_2016_2_R2	6D9099_L7_I390.R2.clean.fastq.gz
y_2017	139320056	150	20898008400	6.2287	y_2017_1_R1	s0-1_HH2MJALXX_L8_1.fq.gz
	139320056	150	20898008400	6.2287	y_2017_1_R2	s0-1_HH2MJALXX_L8_2.fq.gz
	84582368	150	12687355200	3.7815	y_2017_2_R1	s0-4_HH2MJALXX_L8_1.fq.gz
	84582368	150	12687355200	3.7815	y_2017_2_R2	s0-4_HH2MJALXX_L8_2.fq.gz
	78326076	150	11748911400	3.50179	y_2017_3_R1	s0-6_HH2MJALXX_L8_1.fq.gz
	78326076	150	11748911400	3.50179	y_2017_3_R2	s0-6_HH2MJALXX_L8_2.fq.gz
	90139944	150	13520991600	4.02996	y_2017_4_R1	s1-13_HH2MJALXX_L8_1.fq.gz
	90139944	150	13520991600	4.02996	y_2017_4_R2	s1-13_HH2MJALXX_L8_2.fq.gz
	84454188	150	12668128200	3.77576	y_2017_5_R1	s1-21_HH2MJALXX_L8_1.fq.gz
	84454188	150	12668128200	3.77576	y_2017_5_R2	s1-21_HH2MJALXX_L8_2.fq.gz
	93109484	150	13966422600	4.16272	y_2017_6_R1	s1-29_HH2MJALXX_L8_1.fq.gz
	93109484	150	13966422600	4.16272	y_2017_6_R2	s1-29_HH2MJALXX_L8_2.fq.gz
	85430180	150	12814527000	3.8194	y_2017_7_R1	s1-9_HH2MJALXX_L8_1.fq.gz
	85430180	150	12814527000	3.8194	y_2017_7_R2	s1-9_HH2MJALXX_L8_2.fq.gz
Note: *, Each of the three samples were sequenced with independent libraries.

## Sheet: TableS2
Table S2. Summary of the non-synonymous and synonymous mutations in the three ginseng callus-regenerated plantlet samples.
Sample	y_2016_1		y_2016_2		y_2017		Mutations of three samples		De novo variants in three samples
	Sn	Ss	Sn	Ss	Sn	Ss	Sn	Ss	Sn	Ss
Genic mutations	12691	6699	7271	3851	16806	8666	24174	12585	18780	9636
Length of all genes (bp)	319544470	319544470	319544470	319544470	319544470	319544470	319544470	319544470	319544470	319544470
Genic mutation rate (per bp)	3.97159e-05	2.09642e-05	2.27543e-05	1.20515e-05	5.25936e-05	2.71199e-05	7.56514e-05	3.93842e-05	5.87712e-05	3.01554e-05
Totipotency genic mutations	23	15	19	8	51	31	75	49	66	41
Length of all totipotency genes (bp)	2026985	2026985	2026985	2026985	2026985	2026985	2026985	2026985	2026985	2026985
Totipotency mutation rate (per bp)	1.13469e-05	7.40015e-06	9.37353e-06	3.94675e-06	2.51605e-05	1.52937e-05	3.70008e-05	2.41738e-05	3.25607e-05	2.02271e-05
Chr-stability genic mutations	108	72	55	34	180	98	238	150	194	118
Length of all Chr-stability genes (bp)	3944148	3944148	3944148	3944148	3944148	3944148	3944148	3944148	3944148	3944148
Chr-stability mutation rate (per bp)	2.73823e-05	1.82549e-05	1.39447e-05	8.62037e-06	4.56372e-05	2.48469e-05	6.03426e-05	3.8031e-05	4.91868e-05	2.99177e-05

## Sheet: TableS3
Table S3. Totipotency- and chromosome stability-related genes in the ginseng genome.
	Total	Subgenome1	Subgenome2	Contig
Totipotency-related genes	388	196	188	4
chromosome-stability-related genes	533	261	265	7

## Sheet: TableS4
Table S4 Mutation type of the totipotency-related genes
Gene ID	Function	Mutation type
EVM0042061	3-ketoacyl-CoA synthase 10, putative, expressed			non-syn		de novo
EVM0051949	3-ketoacyl-CoA synthase 10, putative, expressed	non-mutation
EVM0036454	3-ketoacyl-CoA synthase 10, putative, expressed	non-mutation
EVM0007463	3-ketoacyl-CoA synthase 10, putative, expressed	non-mutation
EVM0032097	3-ketoacyl-CoA synthase 10, putative, expressed	non-mutation
EVM0017136	3-ketoacyl-CoA synthase, putative, expressed		syn			de novo
EVM0042061	3-ketoacyl-CoA synthase, putative, expressed			non-syn		de novo
EVM0003353	3-ketoacyl-CoA synthase, putative, expressed	non-mutation
EVM0000764	3-ketoacyl-CoA synthase, putative, expressed	non-mutation
EVM0061935	3-ketoacyl-CoA synthase, putative, expressed	non-mutation
EVM0033670	3-ketoacyl-CoA synthase, putative, expressed	non-mutation
EVM0011683	3-ketoacyl-CoA synthase, putative, expressed	non-mutation
EVM0008861	3-ketoacyl-CoA synthase, putative, expressed	non-mutation
EVM0051949	3-ketoacyl-CoA synthase, putative, expressed	non-mutation
EVM0036454	3-ketoacyl-CoA synthase, putative, expressed	non-mutation
EVM0036467	3-ketoacyl-CoA synthase, putative, expressed	non-mutation
EVM0040834	3-ketoacyl-CoA synthase, putative, expressed	non-mutation
EVM0007463	3-ketoacyl-CoA synthase, putative, expressed	non-mutation
EVM0017684	3-ketoacyl-CoA synthase, putative, expressed	non-mutation
EVM0051813	3-ketoacyl-CoA synthase, putative, expressed	non-mutation
EVM0017431	3-ketoacyl-CoA synthase, putative, expressed	non-mutation
EVM0009097	3-ketoacyl-CoA synthase, putative, expressed	non-mutation
EVM0019704	3-ketoacyl-CoA synthase, putative, expressed	non-mutation
EVM0024464	3-ketoacyl-CoA synthase, putative, expressed	non-mutation
EVM0062975	3-ketoacyl-CoA synthase, putative, expressed	non-mutation
EVM0000101	3-ketoacyl-CoA synthase, putative, expressed	non-mutation
EVM0032097	3-ketoacyl-CoA synthase, putative, expressed	non-mutation
EVM0012778	AP2 domain containing protein, expressed		syn		other	de novo
EVM0031198	AP2 domain containing protein, expressed		syn			de novo
EVM0035940	AP2 domain containing protein, expressed				other	de novo
EVM0062842	AP2 domain containing protein, expressed	non-mutation
EVM0053613	AP2 domain containing protein, expressed	non-mutation
EVM0029547	AP2 domain containing protein, expressed	non-mutation
EVM0026385	AP2 domain containing protein, expressed	non-mutation
EVM0031224	AP2 domain containing protein, expressed	non-mutation
EVM0039988	AP2 domain containing protein, expressed	non-mutation
EVM0047693	AP2 domain containing protein, expressed	non-mutation
EVM0054449	AP2 domain containing protein, expressed	non-mutation
EVM0030923	AP2 domain containing protein, expressed	non-mutation
EVM0021893	AP2 domain containing protein, expressed	non-mutation
EVM0057732	AP2 domain containing protein, expressed	non-mutation
EVM0054412	AP2 domain containing protein, expressed	non-mutation
EVM0023003	AP2 domain containing protein, expressed	non-mutation
EVM0001167	AP2 domain containing protein, expressed	non-mutation
EVM0057819	AP2 domain containing protein, expressed	non-mutation
EVM0064692	AP2 domain containing protein, expressed	non-mutation
EVM0007972	AP2 domain containing protein, expressed	non-mutation
EVM0049146	AP2 domain containing protein, expressed	non-mutation
EVM0026696	AP2 domain containing protein, expressed	non-mutation
EVM0039064	AP2 domain containing protein, expressed	non-mutation
EVM0020209	AP2 domain containing protein, expressed	non-mutation
EVM0029984	AP2 domain containing protein, expressed	non-mutation
EVM0022730	AP2 domain containing protein, expressed	non-mutation
EVM0012778	AP2/EREBP transcription factor BABY BOOM, putative, expressed		syn		other	de novo
EVM0031198	AP2/EREBP transcription factor BABY BOOM, putative, expressed		syn			de novo
EVM0035940	AP2/EREBP transcription factor BABY BOOM, putative, expressed				other	de novo
EVM0062842	AP2/EREBP transcription factor BABY BOOM, putative, expressed	non-mutation
EVM0053613	AP2/EREBP transcription factor BABY BOOM, putative, expressed	non-mutation
EVM0029547	AP2/EREBP transcription factor BABY BOOM, putative, expressed	non-mutation
EVM0026385	AP2/EREBP transcription factor BABY BOOM, putative, expressed	non-mutation
EVM0031224	AP2/EREBP transcription factor BABY BOOM, putative, expressed	non-mutation
EVM0039988	AP2/EREBP transcription factor BABY BOOM, putative, expressed	non-mutation
EVM0047693	AP2/EREBP transcription factor BABY BOOM, putative, expressed	non-mutation
EVM0054449	AP2/EREBP transcription factor BABY BOOM, putative, expressed	non-mutation
EVM0030923	AP2/EREBP transcription factor BABY BOOM, putative, expressed	non-mutation
EVM0021893	AP2/EREBP transcription factor BABY BOOM, putative, expressed	non-mutation
EVM0057732	AP2/EREBP transcription factor BABY BOOM, putative, expressed	non-mutation
EVM0054412	AP2/EREBP transcription factor BABY BOOM, putative, expressed	non-mutation
EVM0023003	AP2/EREBP transcription factor BABY BOOM, putative, expressed	non-mutation
EVM0001167	AP2/EREBP transcription factor BABY BOOM, putative, expressed	non-mutation
EVM0057819	AP2/EREBP transcription factor BABY BOOM, putative, expressed	non-mutation
EVM0064692	AP2/EREBP transcription factor BABY BOOM, putative, expressed	non-mutation
EVM0007972	AP2/EREBP transcription factor BABY BOOM, putative, expressed	non-mutation
EVM0010000	AP2/EREBP transcription factor BABY BOOM, putative, expressed	non-mutation
EVM0049146	AP2/EREBP transcription factor BABY BOOM, putative, expressed	non-mutation
EVM0026696	AP2/EREBP transcription factor BABY BOOM, putative, expressed	non-mutation
EVM0039064	AP2/EREBP transcription factor BABY BOOM, putative, expressed	non-mutation
EVM0020209	AP2/EREBP transcription factor BABY BOOM, putative, expressed	non-mutation
EVM0029984	AP2/EREBP transcription factor BABY BOOM, putative, expressed	non-mutation
EVM0022730	AP2/EREBP transcription factor BABY BOOM, putative, expressed	non-mutation
EVM0012778	AP2-like ethylene-responsive transcription factor AINTEGUMENTA, putative, expressed		syn		other	de novo
EVM0031198	AP2-like ethylene-responsive transcription factor AINTEGUMENTA, putative, expressed		syn			de novo
EVM0035940	AP2-like ethylene-responsive transcription factor AINTEGUMENTA, putative, expressed				other	de novo
EVM0062842	AP2-like ethylene-responsive transcription factor AINTEGUMENTA, putative, expressed	non-mutation
EVM0053613	AP2-like ethylene-responsive transcription factor AINTEGUMENTA, putative, expressed	non-mutation
EVM0029547	AP2-like ethylene-responsive transcription factor AINTEGUMENTA, putative, expressed	non-mutation
EVM0026385	AP2-like ethylene-responsive transcription factor AINTEGUMENTA, putative, expressed	non-mutation
EVM0031224	AP2-like ethylene-responsive transcription factor AINTEGUMENTA, putative, expressed	non-mutation
EVM0039988	AP2-like ethylene-responsive transcription factor AINTEGUMENTA, putative, expressed	non-mutation
EVM0047693	AP2-like ethylene-responsive transcription factor AINTEGUMENTA, putative, expressed	non-mutation
EVM0054449	AP2-like ethylene-responsive transcription factor AINTEGUMENTA, putative, expressed	non-mutation
EVM0030923	AP2-like ethylene-responsive transcription factor AINTEGUMENTA, putative, expressed	non-mutation
EVM0021893	AP2-like ethylene-responsive transcription factor AINTEGUMENTA, putative, expressed	non-mutation
EVM0057732	AP2-like ethylene-responsive transcription factor AINTEGUMENTA, putative, expressed	non-mutation
EVM0054412	AP2-like ethylene-responsive transcription factor AINTEGUMENTA, putative, expressed	non-mutation
EVM0023003	AP2-like ethylene-responsive transcription factor AINTEGUMENTA, putative, expressed	non-mutation
EVM0001167	AP2-like ethylene-responsive transcription factor AINTEGUMENTA, putative, expressed	non-mutation
EVM0057819	AP2-like ethylene-responsive transcription factor AINTEGUMENTA, putative, expressed	non-mutation
EVM0064692	AP2-like ethylene-responsive transcription factor AINTEGUMENTA, putative, expressed	non-mutation
EVM0007972	AP2-like ethylene-responsive transcription factor AINTEGUMENTA, putative, expressed	non-mutation
EVM0049146	AP2-like ethylene-responsive transcription factor AINTEGUMENTA, putative, expressed	non-mutation
EVM0026696	AP2-like ethylene-responsive transcription factor AINTEGUMENTA, putative, expressed	non-mutation
EVM0039064	AP2-like ethylene-responsive transcription factor AINTEGUMENTA, putative, expressed	non-mutation
EVM0020209	AP2-like ethylene-responsive transcription factor AINTEGUMENTA, putative, expressed	non-mutation
EVM0029984	AP2-like ethylene-responsive transcription factor AINTEGUMENTA, putative, expressed	non-mutation
EVM0022730	AP2-like ethylene-responsive transcription factor AINTEGUMENTA, putative, expressed	non-mutation
EVM0012778	AP2-like ethylene-responsive transcription factor PLETHORA 2, putative, expressed		syn		other	de novo
EVM0031198	AP2-like ethylene-responsive transcription factor PLETHORA 2, putative, expressed		syn			de novo
EVM0062842	AP2-like ethylene-responsive transcription factor PLETHORA 2, putative, expressed	non-mutation
EVM0053613	AP2-like ethylene-responsive transcription factor PLETHORA 2, putative, expressed	non-mutation
EVM0029547	AP2-like ethylene-responsive transcription factor PLETHORA 2, putative, expressed	non-mutation
EVM0026385	AP2-like ethylene-responsive transcription factor PLETHORA 2, putative, expressed	non-mutation
EVM0031224	AP2-like ethylene-responsive transcription factor PLETHORA 2, putative, expressed	non-mutation
EVM0039988	AP2-like ethylene-responsive transcription factor PLETHORA 2, putative, expressed	non-mutation
EVM0054449	AP2-like ethylene-responsive transcription factor PLETHORA 2, putative, expressed	non-mutation
EVM0030923	AP2-like ethylene-responsive transcription factor PLETHORA 2, putative, expressed	non-mutation
EVM0021893	AP2-like ethylene-responsive transcription factor PLETHORA 2, putative, expressed	non-mutation
EVM0057732	AP2-like ethylene-responsive transcription factor PLETHORA 2, putative, expressed	non-mutation
EVM0054412	AP2-like ethylene-responsive transcription factor PLETHORA 2, putative, expressed	non-mutation
EVM0023003	AP2-like ethylene-responsive transcription factor PLETHORA 2, putative, expressed	non-mutation
EVM0001167	AP2-like ethylene-responsive transcription factor PLETHORA 2, putative, expressed	non-mutation
EVM0057819	AP2-like ethylene-responsive transcription factor PLETHORA 2, putative, expressed	non-mutation
EVM0064692	AP2-like ethylene-responsive transcription factor PLETHORA 2, putative, expressed	non-mutation
EVM0007972	AP2-like ethylene-responsive transcription factor PLETHORA 2, putative, expressed	non-mutation
EVM0010000	AP2-like ethylene-responsive transcription factor PLETHORA 2, putative, expressed	non-mutation
EVM0049146	AP2-like ethylene-responsive transcription factor PLETHORA 2, putative, expressed	non-mutation
EVM0039064	AP2-like ethylene-responsive transcription factor PLETHORA 2, putative, expressed	non-mutation
EVM0020209	AP2-like ethylene-responsive transcription factor PLETHORA 2, putative, expressed	non-mutation
EVM0029984	AP2-like ethylene-responsive transcription factor PLETHORA 2, putative, expressed	non-mutation
EVM0022730	AP2-like ethylene-responsive transcription factor PLETHORA 2, putative, expressed	non-mutation
EVM0037610	auxin efflux carrier component, putative, expressed			non-syn		de novo
EVM0007654	auxin efflux carrier component, putative, expressed				other
EVM0031848	auxin efflux carrier component, putative, expressed				other	de novo
EVM0000307	auxin efflux carrier component, putative, expressed	non-mutation
EVM0064240	auxin efflux carrier component, putative, expressed	non-mutation
EVM0006146	auxin efflux carrier component, putative, expressed	non-mutation
EVM0016630	auxin efflux carrier component, putative, expressed	non-mutation
EVM0035977	auxin efflux carrier component, putative, expressed	non-mutation
EVM0053922	auxin efflux carrier component, putative, expressed	non-mutation
EVM0037990	auxin efflux carrier component, putative, expressed	non-mutation
EVM0017430	auxin efflux carrier component, putative, expressed	non-mutation
EVM0062262	auxin efflux carrier component, putative, expressed	non-mutation
EVM0001454	auxin efflux carrier component, putative, expressed	non-mutation
EVM0024954	auxin efflux carrier component, putative, expressed	non-mutation
EVM0001464	auxin efflux carrier component, putative, expressed	non-mutation
EVM0057284	auxin response factor 19, putative, expressed		syn	non-syn	other	de novo
EVM0046902	auxin response factor 19, putative, expressed		syn	non-syn	other	de novo
EVM0061713	auxin response factor 19, putative, expressed		syn	non-syn	other	de novo
EVM0015604	auxin response factor 19, putative, expressed			non-syn	other	de novo
EVM0005116	auxin response factor 19, putative, expressed				other	de novo
EVM0061680	auxin response factor 19, putative, expressed				other	de novo
EVM0037593	auxin response factor 19, putative, expressed				other	de novo
EVM0007056	auxin response factor 19, putative, expressed	non-mutation
EVM0013842	auxin response factor 19, putative, expressed	non-mutation
EVM0026266	auxin response factor 19, putative, expressed	non-mutation
EVM0033846	auxin response factor 19, putative, expressed	non-mutation
EVM0021965	auxin response factor 19, putative, expressed	non-mutation
EVM0062455	auxin response factor 19, putative, expressed	non-mutation
EVM0060553	auxin response factor 19, putative, expressed	non-mutation
EVM0037832	auxin response factor 19, putative, expressed	non-mutation
EVM0007996	auxin response factor 19, putative, expressed	non-mutation
EVM0017513	auxin response factor 19, putative, expressed	non-mutation
EVM0059166	auxin response factor 19, putative, expressed	non-mutation
EVM0057707	auxin response factor 19, putative, expressed	non-mutation
EVM0054368	auxin response factor 19, putative, expressed	non-mutation
EVM0038819	auxin response factor 19, putative, expressed	non-mutation
EVM0057284	auxin response factor 6, putative, expressed		syn	non-syn	other	de novo
EVM0046902	auxin response factor 6, putative, expressed		syn	non-syn	other	de novo
EVM0061713	auxin response factor 6, putative, expressed		syn	non-syn	other	de novo
EVM0015604	auxin response factor 6, putative, expressed			non-syn	other	de novo
EVM0005116	auxin response factor 6, putative, expressed				other	de novo
EVM0061680	auxin response factor 6, putative, expressed				other	de novo
EVM0037593	auxin response factor 6, putative, expressed				other	de novo
EVM0007056	auxin response factor 6, putative, expressed	non-mutation
EVM0013842	auxin response factor 6, putative, expressed	non-mutation
EVM0026266	auxin response factor 6, putative, expressed	non-mutation
EVM0033846	auxin response factor 6, putative, expressed	non-mutation
EVM0021965	auxin response factor 6, putative, expressed	non-mutation
EVM0060553	auxin response factor 6, putative, expressed	non-mutation
EVM0037832	auxin response factor 6, putative, expressed	non-mutation
EVM0007996	auxin response factor 6, putative, expressed	non-mutation
EVM0017513	auxin response factor 6, putative, expressed	non-mutation
EVM0057707	auxin response factor 6, putative, expressed	non-mutation
EVM0054368	auxin response factor 6, putative, expressed	non-mutation
EVM0038819	auxin response factor 6, putative, expressed	non-mutation
EVM0061713	auxin response factor 7, putative, expressed		syn	non-syn	other	de novo
EVM0015604	auxin response factor 7, putative, expressed			non-syn	other	de novo
EVM0061626	auxin response factor 7, putative, expressed				other	de novo
EVM0063107	auxin response factor 7, putative, expressed				other	de novo
EVM0061680	auxin response factor 7, putative, expressed				other	de novo
EVM0007056	auxin response factor 7, putative, expressed	non-mutation
EVM0049973	auxin response factor 7, putative, expressed	non-mutation
EVM0026266	auxin response factor 7, putative, expressed	non-mutation
EVM0033846	auxin response factor 7, putative, expressed	non-mutation
EVM0016196	auxin response factor 7, putative, expressed	non-mutation
EVM0021965	auxin response factor 7, putative, expressed	non-mutation
EVM0062455	auxin response factor 7, putative, expressed	non-mutation
EVM0059166	auxin response factor 7, putative, expressed	non-mutation
EVM0057707	auxin response factor 7, putative, expressed	non-mutation
EVM0061713	auxin response factor 9, putative, expressed		syn	non-syn	other	de novo
EVM0061626	auxin response factor 9, putative, expressed				other	de novo
EVM0063107	auxin response factor 9, putative, expressed				other	de novo
EVM0049973	auxin response factor 9, putative, expressed	non-mutation
EVM0016196	auxin response factor 9, putative, expressed	non-mutation
EVM0062455	auxin response factor 9, putative, expressed	non-mutation
EVM0059166	auxin response factor 9, putative, expressed	non-mutation
EVM0028887	auxin response factor, putative, expressed		syn	non-syn	other	de novo
EVM0057284	auxin response factor, putative, expressed		syn	non-syn	other	de novo
EVM0046902	auxin response factor, putative, expressed		syn	non-syn	other	de novo
EVM0061713	auxin response factor, putative, expressed		syn	non-syn	other	de novo
EVM0015604	auxin response factor, putative, expressed			non-syn	other	de novo
EVM0045945	auxin response factor, putative, expressed				other	de novo
EVM0061626	auxin response factor, putative, expressed				other	de novo
EVM0065566	auxin response factor, putative, expressed				other	de novo
EVM0063107	auxin response factor, putative, expressed				other	de novo
EVM0062111	auxin response factor, putative, expressed				other	de novo
EVM0005116	auxin response factor, putative, expressed				other	de novo
EVM0028372	auxin response factor, putative, expressed				other	de novo
EVM0061680	auxin response factor, putative, expressed				other	de novo
EVM0037593	auxin response factor, putative, expressed				other	de novo
EVM0059011	auxin response factor, putative, expressed				other	de novo
EVM0007056	auxin response factor, putative, expressed	non-mutation
EVM0013842	auxin response factor, putative, expressed	non-mutation
EVM0049973	auxin response factor, putative, expressed	non-mutation
EVM0026266	auxin response factor, putative, expressed	non-mutation
EVM0033846	auxin response factor, putative, expressed	non-mutation
EVM0016196	auxin response factor, putative, expressed	non-mutation
EVM0021965	auxin response factor, putative, expressed	non-mutation
EVM0062455	auxin response factor, putative, expressed	non-mutation
EVM0060553	auxin response factor, putative, expressed	non-mutation
EVM0037832	auxin response factor, putative, expressed	non-mutation
EVM0007996	auxin response factor, putative, expressed	non-mutation
EVM0017513	auxin response factor, putative, expressed	non-mutation
EVM0059166	auxin response factor, putative, expressed	non-mutation
EVM0057707	auxin response factor, putative, expressed	non-mutation
EVM0054368	auxin response factor, putative, expressed	non-mutation
EVM0005634	auxin response factor, putative, expressed	non-mutation
EVM0038819	auxin response factor, putative, expressed	non-mutation
EVM0023914	C-5 cytosine-specific DNA methylase, putative, expressed		syn	non-syn	other	de novo
EVM0002726	C-5 cytosine-specific DNA methylase, putative, expressed			non-syn	other	de novo
EVM0018755	C-5 cytosine-specific DNA methylase, putative, expressed				other	de novo
EVM0037865	C-5 cytosine-specific DNA methylase, putative, expressed	non-mutation
EVM0064208	C-5 cytosine-specific DNA methylase, putative, expressed	non-mutation
EVM0047132	chitin-inducible gibberellin-responsive protein, putative, expressed				other	de novo
EVM0050674	chitin-inducible gibberellin-responsive protein, putative, expressed	non-mutation
EVM0059588	CK1_CaseinKinase_1.1 - CK1 includes the casein kinase 1 kinases, expressed		syn			de novo
EVM0059588	CK1_CaseinKinase_1.3 - CK1 includes the casein kinase 1 kinases, expressed		syn			de novo
EVM0059588	CK1_CaseinKinase_1.5 - CK1 includes the casein kinase 1 kinases, expressed		syn			de novo
EVM0059588	CK1_CaseinKinase_1.6 - CK1 includes the casein kinase 1 kinases, expressed		syn			de novo
EVM0053253	CUP-SHAPED COTYLEDON3, putative, expressed		syn
EVM0031062	CUP-SHAPED COTYLEDON3, putative, expressed	non-mutation
EVM0000068	cyclin, putative, expressed		syn	non-syn		de novo
EVM0021011	cyclin, putative, expressed				other	de novo
EVM0028783	cyclin, putative, expressed	non-mutation
EVM0052558	cyclin, putative, expressed	non-mutation
EVM0064183	cyclin, putative, expressed	non-mutation
EVM0024306	cyclin, putative, expressed	non-mutation
EVM0029372	cyclin, putative, expressed	non-mutation
EVM0059386	cyclin, putative, expressed	non-mutation
EVM0063428	cyclin, putative, expressed	non-mutation
EVM0065033	cyclin, putative, expressed	non-mutation
EVM0037390	cyclin, putative, expressed	non-mutation
EVM0056395	cyclin, putative, expressed	non-mutation
EVM0041433	cyclin, putative, expressed	non-mutation
EVM0000337	cyclin, putative, expressed	non-mutation
EVM0023914	DSHCT domain containing protein, expressed		syn	non-syn	other	de novo
EVM0019219	DUF260 domain containing protein, putative, expressed	non-mutation
EVM0032896	E2F family transcription factor protein, putative, expressed	non-mutation
EVM0012708	E2F family transcription factor protein, putative, expressed	non-mutation
EVM0061785	E2F family transcription factor protein, putative, expressed	non-mutation
EVM0020463	E2F family transcription factor protein, putative, expressed	non-mutation
EVM0052111	E2F family transcription factor protein, putative, expressed	non-mutation
EVM0008171	E2F family transcription factor protein, putative, expressed	non-mutation
EVM0031848	expressed protein				other	de novo
EVM0060886	flavin monooxygenase, putative, expressed		syn			de novo
EVM0008149	flavin monooxygenase, putative, expressed				other
EVM0042721	flavin monooxygenase, putative, expressed	non-mutation
EVM0028081	flavin monooxygenase, putative, expressed	non-mutation
EVM0059514	flavin monooxygenase, putative, expressed	non-mutation
EVM0004398	flavin monooxygenase, putative, expressed	non-mutation
EVM0017668	flavin monooxygenase, putative, expressed	non-mutation
EVM0043830	flavin monooxygenase, putative, expressed	non-mutation
EVM0048909	flavin monooxygenase, putative, expressed	non-mutation
EVM0054969	flavin monooxygenase, putative, expressed	non-mutation
EVM0000507	flavin monooxygenase, putative, expressed	non-mutation
EVM0054089	flavin monooxygenase, putative, expressed	non-mutation
EVM0002954	flavin monooxygenase, putative, expressed	non-mutation
EVM0048027	flavin monooxygenase, putative, expressed	non-mutation
EVM0056990	flavin monooxygenase, putative, expressed	non-mutation
EVM0030445	flavin monooxygenase, putative, expressed	non-mutation
EVM0010734	flavin monooxygenase, putative, expressed	non-mutation
EVM0056129	flavin monooxygenase, putative, expressed	non-mutation
EVM0063140	flavin monooxygenase, putative, expressed	non-mutation
EVM0046524	flavin monooxygenase, putative, expressed	non-mutation
EVM0047132	gibberellin response modulator protein, putative, expressed				other	de novo
EVM0029116	gibberellin response modulator protein, putative, expressed				other	de novo
EVM0050674	gibberellin response modulator protein, putative, expressed	non-mutation
EVM0032600	gibberellin response modulator protein, putative, expressed	non-mutation
EVM0008272	gibberellin response modulator protein, putative, expressed	non-mutation
EVM0055663	gibberellin response modulator protein, putative, expressed	non-mutation
EVM0031123	gibberellin response modulator protein, putative, expressed	non-mutation
EVM0016606	gibberellin response modulator protein, putative, expressed	non-mutation
EVM0015342	gibberellin response modulator protein, putative, expressed	non-mutation
EVM0008510	gibberellin response modulator protein, putative, expressed	non-mutation
EVM0049245	gibberellin response modulator protein, putative, expressed	non-mutation
EVM0054401	gibberellin response modulator protein, putative, expressed	non-mutation
EVM0015986	gibberellin response modulator protein, putative, expressed	non-mutation
EVM0044336	gibberellin response modulator protein, putative, expressed	non-mutation
EVM0028959	glycosyl hydrolases family 16 protein, protein, expressed	non-mutation
EVM0063887	glycosyl hydrolases family 16 protein, protein, expressed	non-mutation
EVM0020256	glycosyl hydrolases family 16 protein, protein, expressed	non-mutation
EVM0054963	glycosyl hydrolases family 16 protein, protein, expressed	non-mutation
EVM0040561	glycosyl hydrolases family 16 protein, protein, expressed	non-mutation
EVM0041526	glycosyl hydrolases family 16 protein, protein, expressed	non-mutation
EVM0042216	glycosyl hydrolases family 16 protein, protein, expressed	non-mutation
EVM0050549	glycosyl hydrolases family 16 protein, protein, expressed	non-mutation
EVM0004861	glycosyl hydrolases family 16 protein, protein, expressed	non-mutation
EVM0005463	glycosyl hydrolases family 16 protein, protein, expressed	non-mutation
EVM0039148	glycosyl hydrolases family 16 protein, protein, expressed	non-mutation
EVM0015029	glycosyl hydrolases family 16 protein, protein, expressed	non-mutation
EVM0028959	glycosyl hydrolases family 16, putative, expressed	non-mutation
EVM0043775	glycosyl hydrolases family 16, putative, expressed	non-mutation
EVM0057150	glycosyl hydrolases family 16, putative, expressed	non-mutation
EVM0063887	glycosyl hydrolases family 16, putative, expressed	non-mutation
EVM0033399	glycosyl hydrolases family 16, putative, expressed	non-mutation
EVM0020256	glycosyl hydrolases family 16, putative, expressed	non-mutation
EVM0032809	glycosyl hydrolases family 16, putative, expressed	non-mutation
EVM0054963	glycosyl hydrolases family 16, putative, expressed	non-mutation
EVM0061091	glycosyl hydrolases family 16, putative, expressed	non-mutation
EVM0001813	glycosyl hydrolases family 16, putative, expressed	non-mutation
EVM0040561	glycosyl hydrolases family 16, putative, expressed	non-mutation
EVM0041526	glycosyl hydrolases family 16, putative, expressed	non-mutation
EVM0042216	glycosyl hydrolases family 16, putative, expressed	non-mutation
EVM0050549	glycosyl hydrolases family 16, putative, expressed	non-mutation
EVM0004861	glycosyl hydrolases family 16, putative, expressed	non-mutation
EVM0005463	glycosyl hydrolases family 16, putative, expressed	non-mutation
EVM0039148	glycosyl hydrolases family 16, putative, expressed	non-mutation
EVM0015029	glycosyl hydrolases family 16, putative, expressed	non-mutation
EVM0059588	GRAS family transcription factor domain containing protein, expressed		syn			de novo
EVM0005966	GRAS family transcription factor domain containing protein, expressed	non-mutation
EVM0033803	GRAS family transcription factor domain containing protein, expressed	non-mutation
EVM0030736	histidine kinase, putative, expressed		syn	non-syn	other	de novo
EVM0039983	histidine kinase, putative, expressed			non-syn	other	de novo
EVM0024890	histidine kinase, putative, expressed			non-syn		de novo
EVM0011511	histidine kinase, putative, expressed				other	de novo
EVM0011779	histidine kinase, putative, expressed	non-mutation
EVM0025523	histidine kinase, putative, expressed	non-mutation
EVM0065251	histidine kinase, putative, expressed	non-mutation
EVM0036199	histidine kinase, putative, expressed	non-mutation
EVM0003440	histone acetyltransferase GCN5, putative, expressed				other	de novo
EVM0062186	histone acetyltransferase GCN5, putative, expressed				other	de novo
EVM0062324	histone acetyltransferase GCN5, putative, expressed				other	de novo
EVM0053413	histone acetyltransferase GCN5, putative, expressed	non-mutation
EVM0060456	Homeobox domain containing protein, expressed	non-mutation
EVM0044513	Homeobox domain containing protein, expressed	non-mutation
EVM0006316	IPP transferase, putative, expressed			non-syn		de novo
EVM0000516	IPP transferase, putative, expressed	non-mutation
EVM0010107	IPP transferase, putative, expressed	non-mutation
EVM0017095	IPP transferase, putative, expressed	non-mutation
EVM0048918	IPP transferase, putative, expressed	non-mutation
EVM0038417	IPP transferase, putative, expressed	non-mutation
EVM0065875	IPP transferase, putative, expressed	non-mutation
EVM0050479	IPP transferase, putative, expressed	non-mutation
EVM0001496	jmjC domain-containing protein 5, putative, expressed				other
EVM0045130	jmjC domain-containing protein 5, putative, expressed	non-mutation
EVM0046198	NAC domain containing protein, putative, expressed		syn	non-syn	other	de novo
EVM0053253	NAC domain containing protein, putative, expressed		syn
EVM0059052	NAC domain containing protein, putative, expressed	non-mutation
EVM0053407	NAC domain containing protein, putative, expressed	non-mutation
EVM0046198	No apical meristem protein, putative, expressed		syn	non-syn	other	de novo
EVM0046198	no apical meristem protein, putative, expressed		syn	non-syn	other	de novo
EVM0053253	no apical meristem protein, putative, expressed		syn
EVM0059052	no apical meristem protein, putative, expressed	non-mutation
EVM0001967	no apical meristem protein, putative, expressed	non-mutation
EVM0013115	No apical meristem protein, putative, expressed	non-mutation
EVM0013115	no apical meristem protein, putative, expressed	non-mutation
EVM0040968	no apical meristem protein, putative, expressed	non-mutation
EVM0059114	No apical meristem protein, putative, expressed	non-mutation
EVM0059114	no apical meristem protein, putative, expressed	non-mutation
EVM0031062	no apical meristem protein, putative, expressed	non-mutation
EVM0038471	no apical meristem protein, putative, expressed	non-mutation
EVM0053407	no apical meristem protein, putative, expressed	non-mutation
EVM0063124	no apical meristem protein, putative, expressed	non-mutation
EVM0062240	no apical meristem protein, putative, expressed	non-mutation
EVM0059766	no apical meristem protein, putative, expressed	non-mutation
EVM0002184	no apical meristem protein, putative, expressed	non-mutation
EVM0027362	no apical meristem protein, putative, expressed	non-mutation
EVM0007887	No apical meristem protein, putative, expressed	non-mutation
EVM0007887	no apical meristem protein, putative, expressed	non-mutation
EVM0000117	oryzain alpha chain precursor, putative, expressed	non-mutation
EVM0005559	oryzain alpha chain precursor, putative, expressed	non-mutation
EVM0050760	oryzain alpha chain precursor, putative, expressed	non-mutation
EVM0063862	oryzain alpha chain precursor, putative, expressed	non-mutation
EVM0002888	oryzain alpha chain precursor, putative, expressed	non-mutation
EVM0044410	oryzain alpha chain precursor, putative, expressed	non-mutation
EVM0008499	oryzain alpha chain precursor, putative, expressed	non-mutation
EVM0032390	oryzain alpha chain precursor, putative, expressed	non-mutation
EVM0050427	oryzain alpha chain precursor, putative, expressed	non-mutation
EVM0056410	oryzain alpha chain precursor, putative, expressed	non-mutation
EVM0009038	oryzain beta chain precursor, putative, expressed		syn	non-syn	other	de novo
EVM0030645	oryzain beta chain precursor, putative, expressed			non-syn	other	de novo
EVM0000117	oryzain beta chain precursor, putative, expressed	non-mutation
EVM0005559	oryzain beta chain precursor, putative, expressed	non-mutation
EVM0050760	oryzain beta chain precursor, putative, expressed	non-mutation
EVM0063862	oryzain beta chain precursor, putative, expressed	non-mutation
EVM0002888	oryzain beta chain precursor, putative, expressed	non-mutation
EVM0041289	oryzain beta chain precursor, putative, expressed	non-mutation
EVM0062307	oryzain beta chain precursor, putative, expressed	non-mutation
EVM0051088	oryzain beta chain precursor, putative, expressed	non-mutation
EVM0032383	oryzain beta chain precursor, putative, expressed	non-mutation
EVM0044410	oryzain beta chain precursor, putative, expressed	non-mutation
EVM0044226	oryzain beta chain precursor, putative, expressed	non-mutation
EVM0022280	oryzain beta chain precursor, putative, expressed	non-mutation
EVM0014658	oryzain beta chain precursor, putative, expressed	non-mutation
EVM0017670	oryzain beta chain precursor, putative, expressed	non-mutation
EVM0008499	oryzain beta chain precursor, putative, expressed	non-mutation
EVM0025597	oryzain beta chain precursor, putative, expressed	non-mutation
EVM0043987	oryzain beta chain precursor, putative, expressed	non-mutation
EVM0032390	oryzain beta chain precursor, putative, expressed	non-mutation
EVM0041790	oryzain beta chain precursor, putative, expressed	non-mutation
EVM0016088	oryzain beta chain precursor, putative, expressed	non-mutation
EVM0050427	oryzain beta chain precursor, putative, expressed	non-mutation
EVM0056410	oryzain beta chain precursor, putative, expressed	non-mutation
EVM0060179	oryzain beta chain precursor, putative, expressed	non-mutation
EVM0047774	oryzain beta chain precursor, putative, expressed	non-mutation
EVM0043483	OsIAA30 - Auxin-responsive Aux/IAA gene family member, expressed	non-mutation
EVM0014215	OsIAA30 - Auxin-responsive Aux/IAA gene family member, expressed	non-mutation
EVM0023207	OsIAA30 - Auxin-responsive Aux/IAA gene family member, expressed	non-mutation
EVM0046318	OsIAA30 - Auxin-responsive Aux/IAA gene family member, expressed	non-mutation
EVM0025429	pectinesterase, putative, expressed			non-syn	other	de novo
EVM0036617	pectinesterase, putative, expressed				other
EVM0004217	pectinesterase, putative, expressed	non-mutation
EVM0010268	pectinesterase, putative, expressed	non-mutation
EVM0044757	pectinesterase, putative, expressed	non-mutation
EVM0015033	pectinesterase, putative, expressed	non-mutation
EVM0016024	pectinesterase, putative, expressed	non-mutation
EVM0021142	pectinesterase, putative, expressed	non-mutation
EVM0039576	pectinesterase, putative, expressed	non-mutation
EVM0053492	pectinesterase, putative, expressed	non-mutation
EVM0001998	pectinesterase, putative, expressed	non-mutation
EVM0006017	pectinesterase, putative, expressed	non-mutation
EVM0034145	pectinesterase, putative, expressed	non-mutation
EVM0004077	pectinesterase, putative, expressed	non-mutation
EVM0014773	pectinesterase, putative, expressed	non-mutation
EVM0031497	pectinesterase, putative, expressed	non-mutation
EVM0006702	pectinesterase, putative, expressed	non-mutation
EVM0050144	pectinesterase, putative, expressed	non-mutation
EVM0021442	pectinesterase, putative, expressed	non-mutation
EVM0029496	pectinesterase, putative, expressed	non-mutation
EVM0059163	pectinesterase, putative, expressed	non-mutation
EVM0040682	pectinesterase, putative, expressed	non-mutation
EVM0010200	pectinesterase, putative, expressed	non-mutation
EVM0065831	pectinesterase, putative, expressed	non-mutation
EVM0056581	pectinesterase, putative, expressed	non-mutation
EVM0016604	possible lysine decarboxylase domain containing protein, expressed				other	de novo
EVM0032834	possible lysine decarboxylase domain containing protein, expressed	non-mutation
EVM0029249	possible lysine decarboxylase domain containing protein, expressed	non-mutation
EVM0031922	possible lysine decarboxylase domain containing protein, expressed	non-mutation
EVM0032448	possible lysine decarboxylase domain containing protein, expressed	non-mutation
EVM0044559	possible lysine decarboxylase domain containing protein, expressed	non-mutation
EVM0009364	possible lysine decarboxylase domain containing protein, expressed	non-mutation
EVM0005573	possible lysine decarboxylase domain containing protein, expressed	non-mutation
EVM0054649	possible lysine decarboxylase domain containing protein, expressed	non-mutation
EVM0010036	possible lysine decarboxylase domain containing protein, expressed	non-mutation
EVM0043503	possible lysine decarboxylase domain containing protein, expressed	non-mutation
EVM0031283	possible lysine decarboxylase domain containing protein, expressed	non-mutation
EVM0048855	possible lysine decarboxylase domain containing protein, expressed	non-mutation
EVM0056323	possible lysine decarboxylase domain containing protein, expressed	non-mutation
EVM0013592	possible lysine decarboxylase domain containing protein, expressed	non-mutation
EVM0024443	possible lysine decarboxylase domain containing protein, expressed	non-mutation
EVM0024558	possible lysine decarboxylase domain containing protein, expressed	non-mutation
EVM0022561	reticuline oxidase-like protein precursor, putative, expressed		syn	non-syn		de novo
EVM0064770	reticuline oxidase-like protein precursor, putative, expressed			non-syn		de novo
EVM0012590	reticuline oxidase-like protein precursor, putative, expressed			non-syn
EVM0021450	reticuline oxidase-like protein precursor, putative, expressed	non-mutation
EVM0023295	reticuline oxidase-like protein precursor, putative, expressed	non-mutation
EVM0026116	reticuline oxidase-like protein precursor, putative, expressed	non-mutation
EVM0039385	reticuline oxidase-like protein precursor, putative, expressed	non-mutation
EVM0061806	reticuline oxidase-like protein precursor, putative, expressed	non-mutation
EVM0000899	reticuline oxidase-like protein precursor, putative, expressed	non-mutation
EVM0002574	reticuline oxidase-like protein precursor, putative, expressed	non-mutation
EVM0012730	reticuline oxidase-like protein precursor, putative, expressed	non-mutation
EVM0054885	reticuline oxidase-like protein precursor, putative, expressed	non-mutation
EVM0022554	reticuline oxidase-like protein precursor, putative, expressed	non-mutation
EVM0023702	reticuline oxidase-like protein precursor, putative, expressed	non-mutation
EVM0039815	reticuline oxidase-like protein precursor, putative, expressed	non-mutation
EVM0063017	reticuline oxidase-like protein precursor, putative, expressed	non-mutation
EVM0010150	reticuline oxidase-like protein precursor, putative, expressed	non-mutation
EVM0049125	reticuline oxidase-like protein precursor, putative, expressed	non-mutation
EVM0051605	reticuline oxidase-like protein precursor, putative, expressed	non-mutation
EVM0064590	reticuline oxidase-like protein precursor, putative, expressed	non-mutation
EVM0028783	retrotransposon protein, putative, unclassified, expressed	non-mutation
EVM0024306	retrotransposon protein, putative, unclassified, expressed	non-mutation
EVM0029372	retrotransposon protein, putative, unclassified, expressed	non-mutation
EVM0059386	retrotransposon protein, putative, unclassified, expressed	non-mutation
EVM0037390	retrotransposon protein, putative, unclassified, expressed	non-mutation
EVM0056395	retrotransposon protein, putative, unclassified, expressed	non-mutation
EVM0041433	retrotransposon protein, putative, unclassified, expressed	non-mutation
EVM0000337	retrotransposon protein, putative, unclassified, expressed	non-mutation
EVM0017846	SET domain containing protein, expressed		syn	non-syn	other	de novo
EVM0035712	SET domain containing protein, expressed			non-syn		de novo
EVM0018684	SET domain containing protein, expressed				other
EVM0012711	SET domain containing protein, expressed				other	de novo
EVM0045206	SET domain containing protein, expressed	non-mutation
EVM0022579	SET domain containing protein, expressed	non-mutation
EVM0039345	SHR, putative, expressed			non-syn	other
EVM0001622	SHR, putative, expressed	non-mutation
EVM0011491	SHR, putative, expressed	non-mutation
EVM0020359	SHR, putative, expressed	non-mutation
EVM0050155	SHR, putative, expressed	non-mutation
EVM0016844	START domain containing protein, expressed		syn	de novo
EVM0007468	START domain containing protein, expressed		syn	non-syn		de novo
EVM0029811	START domain containing protein, expressed		syn		other	de novo
EVM0019329	START domain containing protein, expressed		syn		other	de novo
EVM0015516	START domain containing protein, expressed		syn			de novo
EVM0028734	START domain containing protein, expressed			non-syn	other	de novo
EVM0033453	START domain containing protein, expressed				other	de novo
EVM0008685	START domain containing protein, expressed				other	de novo
EVM0058862	START domain containing protein, expressed				other	de novo
EVM0025905	START domain containing protein, expressed				other
EVM0047086	START domain containing protein, expressed				other	de novo
EVM0045168	START domain containing protein, expressed	non-mutation
EVM0027260	START domain containing protein, expressed	non-mutation
EVM0051217	START domain containing protein, expressed	non-mutation
EVM0065760	START domain containing protein, expressed	non-mutation
EVM0020915	START domain containing protein, expressed	non-mutation
EVM0004366	START domain containing protein, expressed	non-mutation
EVM0014485	START domain containing protein, expressed	non-mutation
EVM0050730	START domain containing protein, expressed	non-mutation
EVM0016024	sucrose synthase, putative, expressed	non-mutation
EVM0023914	superkiller viralicidic activity 2-like 2, putative, expressed		syn	non-syn	other	de novo
EVM0025652	ThiF family domain containing protein, putative, expressed	non-mutation
EVM0022882	transcription factor RF2a, putative, expressed	non-mutation
EVM0055594	transcription factor RF2a, putative, expressed	non-mutation
EVM0011246	transcription factor RF2a, putative, expressed	non-mutation
EVM0023321	transcription factor RF2a, putative, expressed	non-mutation
EVM0063175	transmembrane amino acid transporter protein, putative, expressed		syn			de novo
EVM0010461	transmembrane amino acid transporter protein, putative, expressed				other	de novo
EVM0014424	transmembrane amino acid transporter protein, putative, expressed				other	de novo
EVM0058364	transmembrane amino acid transporter protein, putative, expressed	non-mutation
EVM0014251	transmembrane amino acid transporter protein, putative, expressed	non-mutation
EVM0028064	transmembrane amino acid transporter protein, putative, expressed	non-mutation
EVM0000709	transmembrane amino acid transporter protein, putative, expressed	non-mutation
EVM0008940	transmembrane amino acid transporter protein, putative, expressed	non-mutation
EVM0046826	transmembrane amino acid transporter protein, putative, expressed	non-mutation
EVM0055304	transmembrane amino acid transporter protein, putative, expressed	non-mutation
EVM0000037	transmembrane amino acid transporter protein, putative, expressed	non-mutation
EVM0032855	transmembrane amino acid transporter protein, putative, expressed	non-mutation
EVM0006898	transmembrane amino acid transporter protein, putative, expressed	non-mutation
EVM0018896	transmembrane amino acid transporter protein, putative, expressed	non-mutation
EVM0037516	two-component response regulator, putative, expressed		syn	non-syn	other	de novo
EVM0060917	two-component response regulator, putative, expressed		syn			de novo
EVM0007361	two-component response regulator, putative, expressed				other	de novo
EVM0030737	two-component response regulator, putative, expressed				other	de novo
EVM0015524	two-component response regulator, putative, expressed	non-mutation
EVM0033991	two-component response regulator, putative, expressed	non-mutation
EVM0028058	two-component response regulator, putative, expressed	non-mutation
EVM0028412	two-component response regulator, putative, expressed	non-mutation
EVM0040482	two-component response regulator, putative, expressed	non-mutation
EVM0043024	two-component response regulator, putative, expressed	non-mutation
EVM0057581	two-component response regulator, putative, expressed	non-mutation
EVM0055808	two-component response regulator, putative, expressed	non-mutation
EVM0020608	two-component response regulator, putative, expressed	non-mutation
EVM0050311	two-component response regulator, putative, expressed	non-mutation
EVM0059008	uncharacterized mscS family protein, putative, expressed				other	de novo
EVM0026042	uncharacterized mscS family protein, putative, expressed				other	de novo
EVM0007951	uncharacterized mscS family protein, putative, expressed	non-mutation
EVM0016604	uncharacterized protein PA4923, putative, expressed				other	de novo
EVM0032834	uncharacterized protein PA4923, putative, expressed	non-mutation
EVM0029249	uncharacterized protein PA4923, putative, expressed	non-mutation
EVM0031922	uncharacterized protein PA4923, putative, expressed	non-mutation
EVM0032448	uncharacterized protein PA4923, putative, expressed	non-mutation
EVM0044559	uncharacterized protein PA4923, putative, expressed	non-mutation
EVM0009364	uncharacterized protein PA4923, putative, expressed	non-mutation
EVM0005573	uncharacterized protein PA4923, putative, expressed	non-mutation
EVM0054649	uncharacterized protein PA4923, putative, expressed	non-mutation
EVM0010036	uncharacterized protein PA4923, putative, expressed	non-mutation
EVM0043503	uncharacterized protein PA4923, putative, expressed	non-mutation
EVM0031283	uncharacterized protein PA4923, putative, expressed	non-mutation
EVM0048855	uncharacterized protein PA4923, putative, expressed	non-mutation
EVM0056323	uncharacterized protein PA4923, putative, expressed	non-mutation
EVM0013592	uncharacterized protein PA4923, putative, expressed	non-mutation
EVM0024443	uncharacterized protein PA4923, putative, expressed	non-mutation
EVM0024558	uncharacterized protein PA4923, putative, expressed	non-mutation
EVM0009038	vignain precursor, putative, expressed		syn	non-syn	other	de novo
EVM0030645	vignain precursor, putative, expressed			non-syn	other	de novo
EVM0000117	vignain precursor, putative, expressed	non-mutation
EVM0005559	vignain precursor, putative, expressed	non-mutation
EVM0050760	vignain precursor, putative, expressed	non-mutation
EVM0000159	vignain precursor, putative, expressed	non-mutation
EVM0063862	vignain precursor, putative, expressed	non-mutation
EVM0002888	vignain precursor, putative, expressed	non-mutation
EVM0041289	vignain precursor, putative, expressed	non-mutation
EVM0062307	vignain precursor, putative, expressed	non-mutation
EVM0051088	vignain precursor, putative, expressed	non-mutation
EVM0032383	vignain precursor, putative, expressed	non-mutation
EVM0044410	vignain precursor, putative, expressed	non-mutation
EVM0044226	vignain precursor, putative, expressed	non-mutation
EVM0022280	vignain precursor, putative, expressed	non-mutation
EVM0014658	vignain precursor, putative, expressed	non-mutation
EVM0064203	vignain precursor, putative, expressed	non-mutation
EVM0017670	vignain precursor, putative, expressed	non-mutation
EVM0008499	vignain precursor, putative, expressed	non-mutation
EVM0025597	vignain precursor, putative, expressed	non-mutation
EVM0043987	vignain precursor, putative, expressed	non-mutation
EVM0032390	vignain precursor, putative, expressed	non-mutation
EVM0041790	vignain precursor, putative, expressed	non-mutation
EVM0016088	vignain precursor, putative, expressed	non-mutation
EVM0050427	vignain precursor, putative, expressed	non-mutation
EVM0056410	vignain precursor, putative, expressed	non-mutation
EVM0060179	vignain precursor, putative, expressed	non-mutation
EVM0060825	vignain precursor, putative, expressed	non-mutation
EVM0036322	vignain precursor, putative, expressed	non-mutation
EVM0025652	vignain precursor, putative, expressed	non-mutation
EVM0047774	vignain precursor, putative, expressed	non-mutation
EVM0030675	vignain precursor, putative, expressed	non-mutation
EVM0018602	WD domain, G-beta repeat domain containing protein, expressed			non-syn	other	de novo
EVM0021877	WD domain, G-beta repeat domain containing protein, expressed	non-mutation
EVM0009038	xylem cysteine proteinase 2 precursor, putative, expressed		syn	non-syn	other	de novo
EVM0030645	xylem cysteine proteinase 2 precursor, putative, expressed			non-syn	other	de novo
EVM0000117	xylem cysteine proteinase 2 precursor, putative, expressed	non-mutation
EVM0005559	xylem cysteine proteinase 2 precursor, putative, expressed	non-mutation
EVM0063862	xylem cysteine proteinase 2 precursor, putative, expressed	non-mutation
EVM0002888	xylem cysteine proteinase 2 precursor, putative, expressed	non-mutation
EVM0041289	xylem cysteine proteinase 2 precursor, putative, expressed	non-mutation
EVM0062307	xylem cysteine proteinase 2 precursor, putative, expressed	non-mutation
EVM0051088	xylem cysteine proteinase 2 precursor, putative, expressed	non-mutation
EVM0032383	xylem cysteine proteinase 2 precursor, putative, expressed	non-mutation
EVM0044226	xylem cysteine proteinase 2 precursor, putative, expressed	non-mutation
EVM0022280	xylem cysteine proteinase 2 precursor, putative, expressed	non-mutation
EVM0014658	xylem cysteine proteinase 2 precursor, putative, expressed	non-mutation
EVM0017670	xylem cysteine proteinase 2 precursor, putative, expressed	non-mutation
EVM0025597	xylem cysteine proteinase 2 precursor, putative, expressed	non-mutation
EVM0043987	xylem cysteine proteinase 2 precursor, putative, expressed	non-mutation
EVM0032390	xylem cysteine proteinase 2 precursor, putative, expressed	non-mutation
EVM0041790	xylem cysteine proteinase 2 precursor, putative, expressed	non-mutation
EVM0050427	xylem cysteine proteinase 2 precursor, putative, expressed	non-mutation
EVM0056410	xylem cysteine proteinase 2 precursor, putative, expressed	non-mutation
EVM0059514	YUC4, putative, expressed	non-mutation
EVM0054089	YUC4, putative, expressed	non-mutation
EVM0048027	YUC4, putative, expressed	non-mutation
EVM0056129	YUC4, putative, expressed	non-mutation
EVM0030714	zinc finger protein, putative, expressed	non-mutation
EVM0023095	zinc finger protein, putative, expressed	non-mutation
EVM0047914	ZOS9-03 - C2H2 zinc finger protein, expressed				other	de novo
EVM0008734	ZOS9-03 - C2H2 zinc finger protein, expressed	non-mutation
EVM0057134	ZOS9-03 - C2H2 zinc finger protein, expressed	non-mutation
EVM0002304	ZOS9-03 - C2H2 zinc finger protein, expressed	non-mutation

## Sheet: TableS5
Table S5 Mutation type of the chromosome stability-related genes
Gene ID	Function	Mutation type
EVM0004451	14-3-3 protein, putative, expressed				other
EVM0043374	14-3-3 protein, putative, expressed				other	de novo
EVM0012619	14-3-3 protein, putative, expressed				other	de novo
EVM0033318	14-3-3 protein, putative, expressed				other	de novo
EVM0043282	14-3-3 protein, putative, expressed	non-mutation
EVM0020622	14-3-3 protein, putative, expressed	non-mutation
EVM0046047	14-3-3 protein, putative, expressed	non-mutation
EVM0025771	14-3-3 protein, putative, expressed	non-mutation
EVM0020509	14-3-3 protein, putative, expressed	non-mutation
EVM0062961	14-3-3 protein, putative, expressed	non-mutation
EVM0039398	14-3-3 protein, putative, expressed	non-mutation
EVM0004146	14-3-3 protein, putative, expressed	non-mutation
EVM0002814	14-3-3 protein, putative, expressed	non-mutation
EVM0048234	14-3-3 protein, putative, expressed	non-mutation
EVM0052017	14-3-3 protein, putative, expressed	non-mutation
EVM0048415	14-3-3 protein, putative, expressed	non-mutation
EVM0041447	14-3-3 protein, putative, expressed	non-mutation
EVM0006883	14-3-3 protein, putative, expressed	non-mutation
EVM0052306	14-3-3 protein, putative, expressed	non-mutation
EVM0011502	14-3-3 protein, putative, expressed	non-mutation
EVM0009540	14-3-3 protein, putative, expressed	non-mutation
EVM0013417	14-3-3 protein, putative, expressed	non-mutation
EVM0022404	14-3-3 protein, putative, expressed	non-mutation
EVM0053900	40S ribosomal protein S3-1, putative, expressed	non-mutation
EVM0032416	40S ribosomal protein S3-1, putative, expressed	non-mutation
EVM0028049	40S ribosomal protein S3-1, putative, expressed	non-mutation
EVM0061488	40S ribosomal protein S3-1, putative, expressed	non-mutation
EVM0013857	40S ribosomal protein S3-1, putative, expressed	non-mutation
EVM0040407	40S ribosomal protein S3-1, putative, expressed	non-mutation
EVM0022729	AAA-type ATPase family protein, putative, expressed		syn		other	de novo
EVM0027105	AAA-type ATPase family protein, putative, expressed	non-mutation
EVM0001415	ABC transporter family protein, putative, expressed		syn
EVM0001415	ABC transporter, ATP-binding protein, putative, expressed		syn
EVM0027097	abhydrolase domain-containing protein FAM108C1, putative, expressed	non-mutation
EVM0009022	abhydrolase domain-containing protein FAM108C1, putative, expressed	non-mutation
EVM0002953	acetyltransferase, GNAT family, putative, expressed	non-mutation
EVM0012197	acetyltransferase, GNAT family, putative, expressed	non-mutation
EVM0037646	acetyltransferase, GNAT family, putative, expressed	non-mutation
EVM0050507	acetyltransferase, GNAT family, putative, expressed	non-mutation
EVM0039552	actin, putative, expressed			non-syn	other	de novo
EVM0020516	actin, putative, expressed				other	de novo
EVM0062332	actin, putative, expressed				other	de novo
EVM0045051	actin, putative, expressed				other	de novo
EVM0021993	actin, putative, expressed	non-mutation
EVM0051875	actin, putative, expressed	non-mutation
EVM0057470	actin, putative, expressed	non-mutation
EVM0029980	actin, putative, expressed	non-mutation
EVM0015515	actin, putative, expressed	non-mutation
EVM0045928	actin, putative, expressed	non-mutation
EVM0061629	actin, putative, expressed	non-mutation
EVM0001137	actin, putative, expressed	non-mutation
EVM0025951	actin, putative, expressed	non-mutation
EVM0056445	actin, putative, expressed	non-mutation
EVM0063594	actin, putative, expressed	non-mutation
EVM0025595	actin, putative, expressed	non-mutation
EVM0034459	actin, putative, expressed	non-mutation
EVM0056870	actin, putative, expressed	non-mutation
EVM0030132	actin, putative, expressed	non-mutation
EVM0053108	actin, putative, expressed	non-mutation
EVM0020372	actin, putative, expressed	non-mutation
EVM0064467	actin, putative, expressed	non-mutation
EVM0060903	AGC_AGC_other_NDRh_TRCd.1 - ACG kinases include homologs to PKA, PKG and PKC, expressed				other	de novo
EVM0060903	AGC_AGC_other_NDRh_TRCd.2 - ACG kinases include homologs to PKA, PKG and PKC, expressed				other	de novo
EVM0005822	calcium-transporting ATPase, plasma membrane-type, putative, expressed	non-mutation
EVM0063179	calcium-transporting ATPase, plasma membrane-type, putative, expressed	non-mutation
EVM0036872	calcium-transporting ATPase, plasma membrane-type, putative, expressed	non-mutation
EVM0004532	calcium-transporting ATPase, plasma membrane-type, putative, expressed	non-mutation
EVM0041894	calmodulin-binding protein, putative, expressed		syn	non-syn	other	de novo
EVM0026927	calmodulin-binding protein, putative, expressed		syn	non-syn	other	de novo
EVM0058839	calmodulin-binding protein, putative, expressed				other	de novo
EVM0061087	calmodulin-binding protein, putative, expressed	non-mutation
EVM0013413	CAMK_CAMK_like_Aur_like.1 - CAMK includes calcium/calmodulin depedent protein kinases, expressed	non-mutation
EVM0019050	CAMK_CAMK_like_Aur_like.1 - CAMK includes calcium/calmodulin depedent protein kinases, expressed	non-mutation
EVM0002327	CAMK_CAMK_like_Aur_like.1 - CAMK includes calcium/calmodulin depedent protein kinases, expressed	non-mutation
EVM0027503	CAMK_CAMK_like_Aur_like.1 - CAMK includes calcium/calmodulin depedent protein kinases, expressed	non-mutation
EVM0013413	CAMK_CAMK_like_Aur_like.2 - CAMK includes calcium/calmodulin depedent protein kinases, expressed	non-mutation
EVM0019050	CAMK_CAMK_like_Aur_like.2 - CAMK includes calcium/calmodulin depedent protein kinases, expressed	non-mutation
EVM0002327	CAMK_CAMK_like_Aur_like.2 - CAMK includes calcium/calmodulin depedent protein kinases, expressed	non-mutation
EVM0027503	CAMK_CAMK_like_Aur_like.2 - CAMK includes calcium/calmodulin depedent protein kinases, expressed	non-mutation
EVM0003287	CAMK_KIN1/SNF1/Nim1_like_AMPKh.3 - CAMK includes calcium/calmodulin depedent protein kinases, expressed				other	de novo
EVM0047973	CAMK_KIN1/SNF1/Nim1_like_AMPKh.3 - CAMK includes calcium/calmodulin depedent protein kinases, expressed	non-mutation
EVM0046798	cell division control protein 48 homolog E, putative, expressed		syn	non-syn		de novo
EVM0016640	cell division control protein 48 homolog E, putative, expressed	non-mutation
EVM0009087	cell division control protein 48 homolog E, putative, expressed	non-mutation
EVM0026859	cell division control protein 48 homolog E, putative, expressed	non-mutation
EVM0030012	cell division control protein 48 homolog E, putative, expressed	non-mutation
EVM0049673	cell division control protein 48 homolog E, putative, expressed	non-mutation
EVM0019635	CGMC_GSK.1 - CGMC includes CDA, MAPK, GSK3, and CLKC kinases, expressed		syn			de novo
EVM0018273	CGMC_GSK.1 - CGMC includes CDA, MAPK, GSK3, and CLKC kinases, expressed		syn	non-syn	other	de novo
EVM0023074	CGMC_GSK.1 - CGMC includes CDA, MAPK, GSK3, and CLKC kinases, expressed		syn	non-syn	other	de novo
EVM0057589	CGMC_GSK.1 - CGMC includes CDA, MAPK, GSK3, and CLKC kinases, expressed		syn	non-syn	other	de novo
EVM0042183	CGMC_GSK.1 - CGMC includes CDA, MAPK, GSK3, and CLKC kinases, expressed		syn		other	de novo
EVM0062972	CGMC_GSK.1 - CGMC includes CDA, MAPK, GSK3, and CLKC kinases, expressed			non-syn	other	de novo
EVM0039015	CGMC_GSK.1 - CGMC includes CDA, MAPK, GSK3, and CLKC kinases, expressed				other	de novo
EVM0042859	CGMC_GSK.1 - CGMC includes CDA, MAPK, GSK3, and CLKC kinases, expressed				other	de novo
EVM0025802	CGMC_GSK.1 - CGMC includes CDA, MAPK, GSK3, and CLKC kinases, expressed				other	de novo
EVM0018998	CGMC_GSK.1 - CGMC includes CDA, MAPK, GSK3, and CLKC kinases, expressed	non-mutation
EVM0000217	CGMC_GSK.1 - CGMC includes CDA, MAPK, GSK3, and CLKC kinases, expressed	non-mutation
EVM0048960	CGMC_GSK.1 - CGMC includes CDA, MAPK, GSK3, and CLKC kinases, expressed	non-mutation
EVM0044425	CGMC_GSK.1 - CGMC includes CDA, MAPK, GSK3, and CLKC kinases, expressed	non-mutation
EVM0000026	CGMC_GSK.1 - CGMC includes CDA, MAPK, GSK3, and CLKC kinases, expressed	non-mutation
EVM0004324	CGMC_GSK.1 - CGMC includes CDA, MAPK, GSK3, and CLKC kinases, expressed	non-mutation
EVM0033168	CGMC_GSK.1 - CGMC includes CDA, MAPK, GSK3, and CLKC kinases, expressed	non-mutation
EVM0057029	CGMC_GSK.1 - CGMC includes CDA, MAPK, GSK3, and CLKC kinases, expressed	non-mutation
EVM0004407	CGMC_GSK.1 - CGMC includes CDA, MAPK, GSK3, and CLKC kinases, expressed	non-mutation
EVM0039834	CGMC_GSK.1 - CGMC includes CDA, MAPK, GSK3, and CLKC kinases, expressed	non-mutation
EVM0003033	CGMC_GSK.1 - CGMC includes CDA, MAPK, GSK3, and CLKC kinases, expressed	non-mutation
EVM0038197	CGMC_GSK.1 - CGMC includes CDA, MAPK, GSK3, and CLKC kinases, expressed	non-mutation
EVM0029115	CGMC_GSK.1 - CGMC includes CDA, MAPK, GSK3, and CLKC kinases, expressed	non-mutation
EVM0063655	CGMC_GSK.1 - CGMC includes CDA, MAPK, GSK3, and CLKC kinases, expressed	non-mutation
EVM0017415	CGMC_GSK.1 - CGMC includes CDA, MAPK, GSK3, and CLKC kinases, expressed	non-mutation
EVM0019635	CGMC_GSK.5 - CGMC includes CDA, MAPK, GSK3, and CLKC kinases, expressed		syn			de novo
EVM0018273	CGMC_GSK.5 - CGMC includes CDA, MAPK, GSK3, and CLKC kinases, expressed		syn	non-syn	other	de novo
EVM0023074	CGMC_GSK.5 - CGMC includes CDA, MAPK, GSK3, and CLKC kinases, expressed		syn	non-syn	other	de novo
EVM0057589	CGMC_GSK.5 - CGMC includes CDA, MAPK, GSK3, and CLKC kinases, expressed		syn	non-syn	other	de novo
EVM0042183	CGMC_GSK.5 - CGMC includes CDA, MAPK, GSK3, and CLKC kinases, expressed		syn		other	de novo
EVM0062972	CGMC_GSK.5 - CGMC includes CDA, MAPK, GSK3, and CLKC kinases, expressed			non-syn	other	de novo
EVM0039015	CGMC_GSK.5 - CGMC includes CDA, MAPK, GSK3, and CLKC kinases, expressed				other	de novo
EVM0042859	CGMC_GSK.5 - CGMC includes CDA, MAPK, GSK3, and CLKC kinases, expressed				other	de novo
EVM0025802	CGMC_GSK.5 - CGMC includes CDA, MAPK, GSK3, and CLKC kinases, expressed				other	de novo
EVM0018998	CGMC_GSK.5 - CGMC includes CDA, MAPK, GSK3, and CLKC kinases, expressed	non-mutation
EVM0000217	CGMC_GSK.5 - CGMC includes CDA, MAPK, GSK3, and CLKC kinases, expressed	non-mutation
EVM0048960	CGMC_GSK.5 - CGMC includes CDA, MAPK, GSK3, and CLKC kinases, expressed	non-mutation
EVM0044425	CGMC_GSK.5 - CGMC includes CDA, MAPK, GSK3, and CLKC kinases, expressed	non-mutation
EVM0000026	CGMC_GSK.5 - CGMC includes CDA, MAPK, GSK3, and CLKC kinases, expressed	non-mutation
EVM0004324	CGMC_GSK.5 - CGMC includes CDA, MAPK, GSK3, and CLKC kinases, expressed	non-mutation
EVM0033168	CGMC_GSK.5 - CGMC includes CDA, MAPK, GSK3, and CLKC kinases, expressed	non-mutation
EVM0057029	CGMC_GSK.5 - CGMC includes CDA, MAPK, GSK3, and CLKC kinases, expressed	non-mutation
EVM0004407	CGMC_GSK.5 - CGMC includes CDA, MAPK, GSK3, and CLKC kinases, expressed	non-mutation
EVM0039834	CGMC_GSK.5 - CGMC includes CDA, MAPK, GSK3, and CLKC kinases, expressed	non-mutation
EVM0003033	CGMC_GSK.5 - CGMC includes CDA, MAPK, GSK3, and CLKC kinases, expressed	non-mutation
EVM0038197	CGMC_GSK.5 - CGMC includes CDA, MAPK, GSK3, and CLKC kinases, expressed	non-mutation
EVM0029115	CGMC_GSK.5 - CGMC includes CDA, MAPK, GSK3, and CLKC kinases, expressed	non-mutation
EVM0063655	CGMC_GSK.5 - CGMC includes CDA, MAPK, GSK3, and CLKC kinases, expressed	non-mutation
EVM0017415	CGMC_GSK.5 - CGMC includes CDA, MAPK, GSK3, and CLKC kinases, expressed	non-mutation
EVM0019635	CGMC_GSK.7 - CGMC includes CDA, MAPK, GSK3, and CLKC kinases, expressed		syn			de novo
EVM0018273	CGMC_GSK.7 - CGMC includes CDA, MAPK, GSK3, and CLKC kinases, expressed		syn	non-syn	other	de novo
EVM0023074	CGMC_GSK.7 - CGMC includes CDA, MAPK, GSK3, and CLKC kinases, expressed		syn	non-syn	other	de novo
EVM0057589	CGMC_GSK.7 - CGMC includes CDA, MAPK, GSK3, and CLKC kinases, expressed		syn	non-syn	other	de novo
EVM0042183	CGMC_GSK.7 - CGMC includes CDA, MAPK, GSK3, and CLKC kinases, expressed		syn		other	de novo
EVM0062972	CGMC_GSK.7 - CGMC includes CDA, MAPK, GSK3, and CLKC kinases, expressed			non-syn	other	de novo
EVM0039015	CGMC_GSK.7 - CGMC includes CDA, MAPK, GSK3, and CLKC kinases, expressed				other	de novo
EVM0042859	CGMC_GSK.7 - CGMC includes CDA, MAPK, GSK3, and CLKC kinases, expressed				other	de novo
EVM0025802	CGMC_GSK.7 - CGMC includes CDA, MAPK, GSK3, and CLKC kinases, expressed				other	de novo
EVM0018998	CGMC_GSK.7 - CGMC includes CDA, MAPK, GSK3, and CLKC kinases, expressed	non-mutation
EVM0000217	CGMC_GSK.7 - CGMC includes CDA, MAPK, GSK3, and CLKC kinases, expressed	non-mutation
EVM0048960	CGMC_GSK.7 - CGMC includes CDA, MAPK, GSK3, and CLKC kinases, expressed	non-mutation
EVM0044425	CGMC_GSK.7 - CGMC includes CDA, MAPK, GSK3, and CLKC kinases, expressed	non-mutation
EVM0000026	CGMC_GSK.7 - CGMC includes CDA, MAPK, GSK3, and CLKC kinases, expressed	non-mutation
EVM0004324	CGMC_GSK.7 - CGMC includes CDA, MAPK, GSK3, and CLKC kinases, expressed	non-mutation
EVM0033168	CGMC_GSK.7 - CGMC includes CDA, MAPK, GSK3, and CLKC kinases, expressed	non-mutation
EVM0057029	CGMC_GSK.7 - CGMC includes CDA, MAPK, GSK3, and CLKC kinases, expressed	non-mutation
EVM0004407	CGMC_GSK.7 - CGMC includes CDA, MAPK, GSK3, and CLKC kinases, expressed	non-mutation
EVM0039834	CGMC_GSK.7 - CGMC includes CDA, MAPK, GSK3, and CLKC kinases, expressed	non-mutation
EVM0003033	CGMC_GSK.7 - CGMC includes CDA, MAPK, GSK3, and CLKC kinases, expressed	non-mutation
EVM0038197	CGMC_GSK.7 - CGMC includes CDA, MAPK, GSK3, and CLKC kinases, expressed	non-mutation
EVM0029115	CGMC_GSK.7 - CGMC includes CDA, MAPK, GSK3, and CLKC kinases, expressed	non-mutation
EVM0063655	CGMC_GSK.7 - CGMC includes CDA, MAPK, GSK3, and CLKC kinases, expressed	non-mutation
EVM0017415	CGMC_GSK.7 - CGMC includes CDA, MAPK, GSK3, and CLKC kinases, expressed	non-mutation
EVM0019635	CGMC_GSK.9 - CGMC includes CDA, MAPK, GSK3, and CLKC kinases, expressed		syn			de novo
EVM0018273	CGMC_GSK.9 - CGMC includes CDA, MAPK, GSK3, and CLKC kinases, expressed		syn	non-syn	other	de novo
EVM0023074	CGMC_GSK.9 - CGMC includes CDA, MAPK, GSK3, and CLKC kinases, expressed		syn	non-syn	other	de novo
EVM0057589	CGMC_GSK.9 - CGMC includes CDA, MAPK, GSK3, and CLKC kinases, expressed		syn	non-syn	other	de novo
EVM0042183	CGMC_GSK.9 - CGMC includes CDA, MAPK, GSK3, and CLKC kinases, expressed		syn		other	de novo
EVM0062972	CGMC_GSK.9 - CGMC includes CDA, MAPK, GSK3, and CLKC kinases, expressed			non-syn	other	de novo
EVM0039015	CGMC_GSK.9 - CGMC includes CDA, MAPK, GSK3, and CLKC kinases, expressed				other	de novo
EVM0042859	CGMC_GSK.9 - CGMC includes CDA, MAPK, GSK3, and CLKC kinases, expressed				other	de novo
EVM0025802	CGMC_GSK.9 - CGMC includes CDA, MAPK, GSK3, and CLKC kinases, expressed				other	de novo
EVM0018998	CGMC_GSK.9 - CGMC includes CDA, MAPK, GSK3, and CLKC kinases, expressed	non-mutation
EVM0000217	CGMC_GSK.9 - CGMC includes CDA, MAPK, GSK3, and CLKC kinases, expressed	non-mutation
EVM0048960	CGMC_GSK.9 - CGMC includes CDA, MAPK, GSK3, and CLKC kinases, expressed	non-mutation
EVM0044425	CGMC_GSK.9 - CGMC includes CDA, MAPK, GSK3, and CLKC kinases, expressed	non-mutation
EVM0000026	CGMC_GSK.9 - CGMC includes CDA, MAPK, GSK3, and CLKC kinases, expressed	non-mutation
EVM0004324	CGMC_GSK.9 - CGMC includes CDA, MAPK, GSK3, and CLKC kinases, expressed	non-mutation
EVM0033168	CGMC_GSK.9 - CGMC includes CDA, MAPK, GSK3, and CLKC kinases, expressed	non-mutation
EVM0057029	CGMC_GSK.9 - CGMC includes CDA, MAPK, GSK3, and CLKC kinases, expressed	non-mutation
EVM0004407	CGMC_GSK.9 - CGMC includes CDA, MAPK, GSK3, and CLKC kinases, expressed	non-mutation
EVM0039834	CGMC_GSK.9 - CGMC includes CDA, MAPK, GSK3, and CLKC kinases, expressed	non-mutation
EVM0003033	CGMC_GSK.9 - CGMC includes CDA, MAPK, GSK3, and CLKC kinases, expressed	non-mutation
EVM0038197	CGMC_GSK.9 - CGMC includes CDA, MAPK, GSK3, and CLKC kinases, expressed	non-mutation
EVM0029115	CGMC_GSK.9 - CGMC includes CDA, MAPK, GSK3, and CLKC kinases, expressed	non-mutation
EVM0063655	CGMC_GSK.9 - CGMC includes CDA, MAPK, GSK3, and CLKC kinases, expressed	non-mutation
EVM0017415	CGMC_GSK.9 - CGMC includes CDA, MAPK, GSK3, and CLKC kinases, expressed	non-mutation
EVM0037799	CGMC_MAPKCMGC_2.4 - CGMC includes CDA, MAPK, GSK3, and CLKC kinases, expressed	non-mutation
EVM0037799	CGMC_MAPKCMGC_2_ERK.12 - CGMC includes CDA, MAPK, GSK3, and CLKC kinases, expressed	non-mutation
EVM0037799	CGMC_MAPKCMGC_2_ERK.13 - CGMC includes CDA, MAPK, GSK3, and CLKC kinases, expressed	non-mutation
EVM0037799	CGMC_MAPKCMGC_2_ERK.14 - CGMC includes CDA, MAPK, GSK3, and CLKC kinases, expressed	non-mutation
EVM0037799	CGMC_MAPKCMGC_2_SLT2y_ERK.1 - CGMC includes CDA, MAPK, GSK3, and CLKC kinases, expressed	non-mutation
EVM0037799	CGMC_MAPKCMGC_2_SLT2y_ERK.2 - CGMC includes CDA, MAPK, GSK3, and CLKC kinases, expressed	non-mutation
EVM0032880	chromosome segregation protein, putative, expressed			non-syn	other	de novo
EVM0035968	chromosome segregation protein, putative, expressed				other	de novo
EVM0043539	chromosome segregation protein, putative, expressed	non-mutation
EVM0035273	chromosome segregation protein, putative, expressed	non-mutation
EVM0034814	chromosome segregation protein, putative, expressed	non-mutation
EVM0013187	CK1_CaseinKinase_1.1 - CK1 includes the casein kinase 1 kinases, expressed		syn	non-syn	other	de novo
EVM0041894	CK1_CaseinKinase_1.1 - CK1 includes the casein kinase 1 kinases, expressed		syn	non-syn	other	de novo
EVM0026927	CK1_CaseinKinase_1.1 - CK1 includes the casein kinase 1 kinases, expressed		syn	non-syn	other	de novo
EVM0059588	CK1_CaseinKinase_1.1 - CK1 includes the casein kinase 1 kinases, expressed		syn			de novo
EVM0039770	CK1_CaseinKinase_1.1 - CK1 includes the casein kinase 1 kinases, expressed			non-syn	other	de novo
EVM0060903	CK1_CaseinKinase_1.1 - CK1 includes the casein kinase 1 kinases, expressed				other	de novo
EVM0061734	CK1_CaseinKinase_1.1 - CK1 includes the casein kinase 1 kinases, expressed				other	de novo
EVM0049957	CK1_CaseinKinase_1.1 - CK1 includes the casein kinase 1 kinases, expressed				other
EVM0014216	CK1_CaseinKinase_1.1 - CK1 includes the casein kinase 1 kinases, expressed				other	de novo
EVM0058839	CK1_CaseinKinase_1.1 - CK1 includes the casein kinase 1 kinases, expressed				other	de novo
EVM0039864	CK1_CaseinKinase_1.1 - CK1 includes the casein kinase 1 kinases, expressed				other	de novo
EVM0038530	CK1_CaseinKinase_1.1 - CK1 includes the casein kinase 1 kinases, expressed				other	de novo
EVM0027124	CK1_CaseinKinase_1.1 - CK1 includes the casein kinase 1 kinases, expressed	non-mutation
EVM0025418	CK1_CaseinKinase_1.1 - CK1 includes the casein kinase 1 kinases, expressed	non-mutation
EVM0033149	CK1_CaseinKinase_1.1 - CK1 includes the casein kinase 1 kinases, expressed	non-mutation
EVM0061087	CK1_CaseinKinase_1.1 - CK1 includes the casein kinase 1 kinases, expressed	non-mutation
EVM0064612	CK1_CaseinKinase_1.1 - CK1 includes the casein kinase 1 kinases, expressed	non-mutation
EVM0019513	CK1_CaseinKinase_1.1 - CK1 includes the casein kinase 1 kinases, expressed	non-mutation
EVM0015463	CK1_CaseinKinase_1.1 - CK1 includes the casein kinase 1 kinases, expressed	non-mutation
EVM0041121	CK1_CaseinKinase_1.1 - CK1 includes the casein kinase 1 kinases, expressed	non-mutation
EVM0045288	CK1_CaseinKinase_1.1 - CK1 includes the casein kinase 1 kinases, expressed	non-mutation
EVM0051695	CK1_CaseinKinase_1.1 - CK1 includes the casein kinase 1 kinases, expressed	non-mutation
EVM0013187	CK1_CaseinKinase_1.3 - CK1 includes the casein kinase 1 kinases, expressed		syn	non-syn	other	de novo
EVM0041894	CK1_CaseinKinase_1.3 - CK1 includes the casein kinase 1 kinases, expressed		syn	non-syn	other	de novo
EVM0026927	CK1_CaseinKinase_1.3 - CK1 includes the casein kinase 1 kinases, expressed		syn	non-syn	other	de novo
EVM0059588	CK1_CaseinKinase_1.3 - CK1 includes the casein kinase 1 kinases, expressed		syn			de novo
EVM0039770	CK1_CaseinKinase_1.3 - CK1 includes the casein kinase 1 kinases, expressed			non-syn	other	de novo
EVM0060903	CK1_CaseinKinase_1.3 - CK1 includes the casein kinase 1 kinases, expressed				other	de novo
EVM0061734	CK1_CaseinKinase_1.3 - CK1 includes the casein kinase 1 kinases, expressed				other	de novo
EVM0049957	CK1_CaseinKinase_1.3 - CK1 includes the casein kinase 1 kinases, expressed				other
EVM0014216	CK1_CaseinKinase_1.3 - CK1 includes the casein kinase 1 kinases, expressed				other	de novo
EVM0058839	CK1_CaseinKinase_1.3 - CK1 includes the casein kinase 1 kinases, expressed				other	de novo
EVM0039864	CK1_CaseinKinase_1.3 - CK1 includes the casein kinase 1 kinases, expressed				other	de novo
EVM0038530	CK1_CaseinKinase_1.3 - CK1 includes the casein kinase 1 kinases, expressed				other	de novo
EVM0027124	CK1_CaseinKinase_1.3 - CK1 includes the casein kinase 1 kinases, expressed	non-mutation
EVM0025418	CK1_CaseinKinase_1.3 - CK1 includes the casein kinase 1 kinases, expressed	non-mutation
EVM0033149	CK1_CaseinKinase_1.3 - CK1 includes the casein kinase 1 kinases, expressed	non-mutation
EVM0061087	CK1_CaseinKinase_1.3 - CK1 includes the casein kinase 1 kinases, expressed	non-mutation
EVM0064612	CK1_CaseinKinase_1.3 - CK1 includes the casein kinase 1 kinases, expressed	non-mutation
EVM0019513	CK1_CaseinKinase_1.3 - CK1 includes the casein kinase 1 kinases, expressed	non-mutation
EVM0015463	CK1_CaseinKinase_1.3 - CK1 includes the casein kinase 1 kinases, expressed	non-mutation
EVM0041121	CK1_CaseinKinase_1.3 - CK1 includes the casein kinase 1 kinases, expressed	non-mutation
EVM0045288	CK1_CaseinKinase_1.3 - CK1 includes the casein kinase 1 kinases, expressed	non-mutation
EVM0051695	CK1_CaseinKinase_1.3 - CK1 includes the casein kinase 1 kinases, expressed	non-mutation
EVM0013187	CK1_CaseinKinase_1.5 - CK1 includes the casein kinase 1 kinases, expressed		syn	non-syn	other	de novo
EVM0041894	CK1_CaseinKinase_1.5 - CK1 includes the casein kinase 1 kinases, expressed		syn	non-syn	other	de novo
EVM0026927	CK1_CaseinKinase_1.5 - CK1 includes the casein kinase 1 kinases, expressed		syn	non-syn	other	de novo
EVM0059588	CK1_CaseinKinase_1.5 - CK1 includes the casein kinase 1 kinases, expressed		syn			de novo
EVM0039770	CK1_CaseinKinase_1.5 - CK1 includes the casein kinase 1 kinases, expressed			non-syn	other	de novo
EVM0060903	CK1_CaseinKinase_1.5 - CK1 includes the casein kinase 1 kinases, expressed				other	de novo
EVM0061734	CK1_CaseinKinase_1.5 - CK1 includes the casein kinase 1 kinases, expressed				other	de novo
EVM0049957	CK1_CaseinKinase_1.5 - CK1 includes the casein kinase 1 kinases, expressed				other
EVM0014216	CK1_CaseinKinase_1.5 - CK1 includes the casein kinase 1 kinases, expressed				other	de novo
EVM0058839	CK1_CaseinKinase_1.5 - CK1 includes the casein kinase 1 kinases, expressed				other	de novo
EVM0039864	CK1_CaseinKinase_1.5 - CK1 includes the casein kinase 1 kinases, expressed				other	de novo
EVM0038530	CK1_CaseinKinase_1.5 - CK1 includes the casein kinase 1 kinases, expressed				other	de novo
EVM0027124	CK1_CaseinKinase_1.5 - CK1 includes the casein kinase 1 kinases, expressed	non-mutation
EVM0025418	CK1_CaseinKinase_1.5 - CK1 includes the casein kinase 1 kinases, expressed	non-mutation
EVM0033149	CK1_CaseinKinase_1.5 - CK1 includes the casein kinase 1 kinases, expressed	non-mutation
EVM0061087	CK1_CaseinKinase_1.5 - CK1 includes the casein kinase 1 kinases, expressed	non-mutation
EVM0064612	CK1_CaseinKinase_1.5 - CK1 includes the casein kinase 1 kinases, expressed	non-mutation
EVM0019513	CK1_CaseinKinase_1.5 - CK1 includes the casein kinase 1 kinases, expressed	non-mutation
EVM0015463	CK1_CaseinKinase_1.5 - CK1 includes the casein kinase 1 kinases, expressed	non-mutation
EVM0041121	CK1_CaseinKinase_1.5 - CK1 includes the casein kinase 1 kinases, expressed	non-mutation
EVM0045288	CK1_CaseinKinase_1.5 - CK1 includes the casein kinase 1 kinases, expressed	non-mutation
EVM0051695	CK1_CaseinKinase_1.5 - CK1 includes the casein kinase 1 kinases, expressed	non-mutation
EVM0013187	CK1_CaseinKinase_1.6 - CK1 includes the casein kinase 1 kinases, expressed		syn	non-syn	other	de novo
EVM0041894	CK1_CaseinKinase_1.6 - CK1 includes the casein kinase 1 kinases, expressed		syn	non-syn	other	de novo
EVM0026927	CK1_CaseinKinase_1.6 - CK1 includes the casein kinase 1 kinases, expressed		syn	non-syn	other	de novo
EVM0059588	CK1_CaseinKinase_1.6 - CK1 includes the casein kinase 1 kinases, expressed		syn			de novo
EVM0039770	CK1_CaseinKinase_1.6 - CK1 includes the casein kinase 1 kinases, expressed			non-syn	other	de novo
EVM0060903	CK1_CaseinKinase_1.6 - CK1 includes the casein kinase 1 kinases, expressed				other	de novo
EVM0061734	CK1_CaseinKinase_1.6 - CK1 includes the casein kinase 1 kinases, expressed				other	de novo
EVM0049957	CK1_CaseinKinase_1.6 - CK1 includes the casein kinase 1 kinases, expressed				other
EVM0014216	CK1_CaseinKinase_1.6 - CK1 includes the casein kinase 1 kinases, expressed				other	de novo
EVM0058839	CK1_CaseinKinase_1.6 - CK1 includes the casein kinase 1 kinases, expressed				other	de novo
EVM0039864	CK1_CaseinKinase_1.6 - CK1 includes the casein kinase 1 kinases, expressed				other	de novo
EVM0038530	CK1_CaseinKinase_1.6 - CK1 includes the casein kinase 1 kinases, expressed				other	de novo
EVM0027124	CK1_CaseinKinase_1.6 - CK1 includes the casein kinase 1 kinases, expressed	non-mutation
EVM0025418	CK1_CaseinKinase_1.6 - CK1 includes the casein kinase 1 kinases, expressed	non-mutation
EVM0033149	CK1_CaseinKinase_1.6 - CK1 includes the casein kinase 1 kinases, expressed	non-mutation
EVM0061087	CK1_CaseinKinase_1.6 - CK1 includes the casein kinase 1 kinases, expressed	non-mutation
EVM0064612	CK1_CaseinKinase_1.6 - CK1 includes the casein kinase 1 kinases, expressed	non-mutation
EVM0019513	CK1_CaseinKinase_1.6 - CK1 includes the casein kinase 1 kinases, expressed	non-mutation
EVM0015463	CK1_CaseinKinase_1.6 - CK1 includes the casein kinase 1 kinases, expressed	non-mutation
EVM0041121	CK1_CaseinKinase_1.6 - CK1 includes the casein kinase 1 kinases, expressed	non-mutation
EVM0045288	CK1_CaseinKinase_1.6 - CK1 includes the casein kinase 1 kinases, expressed	non-mutation
EVM0051695	CK1_CaseinKinase_1.6 - CK1 includes the casein kinase 1 kinases, expressed	non-mutation
EVM0009546	clathrin heavy chain, putative, expressed		syn	non-syn	other	de novo
EVM0025059	clathrin heavy chain, putative, expressed		syn		other	de novo
EVM0005069	clathrin heavy chain, putative, expressed	non-mutation
EVM0036966	clathrin heavy chain, putative, expressed	non-mutation
EVM0041491	cleavage and polyadenylation specificity factor subunit 5, putative, expressed	non-mutation
EVM0013112	cleavage and polyadenylation specificity factor subunit 5, putative, expressed	non-mutation
EVM0037549	coatomer subunit gamma-2, putative, expressed		syn	non-syn	other	de novo
EVM0064451	coatomer subunit gamma-2, putative, expressed				other	de novo
EVM0036494	coatomer subunit gamma-2, putative, expressed	non-mutation
EVM0045567	coatomer subunit gamma-2, putative, expressed	non-mutation
EVM0041169	coatomer subunit gamma-2, putative, expressed	non-mutation
EVM0042662	CPuORF21 - conserved peptide uORF-containing transcript, expressed		syn	non-syn	other	de novo
EVM0017199	CPuORF21 - conserved peptide uORF-containing transcript, expressed		syn	non-syn	other	de novo
EVM0059162	CPuORF21 - conserved peptide uORF-containing transcript, expressed				other	de novo
EVM0004219	CPuORF21 - conserved peptide uORF-containing transcript, expressed	non-mutation
EVM0054908	CPuORF21 - conserved peptide uORF-containing transcript, expressed	non-mutation
EVM0065415	CPuORF21 - conserved peptide uORF-containing transcript, expressed	non-mutation
EVM0003572	cullin, putative, expressed		syn	non-syn	other	de novo
EVM0038049	cullin, putative, expressed		syn	non-syn		de novo
EVM0010688	cullin, putative, expressed			non-syn		de novo
EVM0032584	cyclin-dependent kinase A-1, putative, expressed				other	de novo
EVM0055546	cyclin-dependent kinase A-1, putative, expressed	non-mutation
EVM0042286	cyclin-dependent kinase A-1, putative, expressed	non-mutation
EVM0029171	cyclin-dependent kinase A-1, putative, expressed	non-mutation
EVM0048485	cyclin-dependent kinase B1-1, putative, expressed	non-mutation
EVM0017397	cyclin-dependent kinase B2-1, putative, expressed	non-mutation
EVM0048485	cyclin-dependent kinase B2-1, putative, expressed	non-mutation
EVM0065799	DEAD-box ATP-dependent RNA helicase, putative, expressed				other	de novo
EVM0043157	DEAD-box ATP-dependent RNA helicase, putative, expressed	non-mutation
EVM0040989	DEAD-box ATP-dependent RNA helicase, putative, expressed	non-mutation
EVM0037930	DEAD-box ATP-dependent RNA helicase, putative, expressed	non-mutation
EVM0012317	DEAD-box ATP-dependent RNA helicase, putative, expressed	non-mutation
EVM0020916	DEAD-box ATP-dependent RNA helicase, putative, expressed	non-mutation
EVM0054908	dehydrogenase, putative, expressed	non-mutation
EVM0038197	DNA methyltransferase protein, putative, expressed	non-mutation
EVM0065344	DNA mismatch repair protein Mlh1, putative, expressed	non-mutation
EVM0010208	DNA repair protein Rad51, putative, expressed	non-mutation
EVM0056669	DNA repair protein Rad51, putative, expressed	non-mutation
EVM0021826	DNA topoisomerase 2, putative, expressed	non-mutation
EVM0060832	DNA topoisomerase 2, putative, expressed	non-mutation
EVM0002008	DnaK family protein, putative, expressed		syn	non-syn	other	de novo
EVM0047876	DnaK family protein, putative, expressed		syn	non-syn	other	de novo
EVM0030136	DnaK family protein, putative, expressed		syn	non-syn	other	de novo
EVM0059783	DnaK family protein, putative, expressed		syn	non-syn	other	de novo
EVM0048962	DnaK family protein, putative, expressed		syn	non-syn		de novo
EVM0042858	DnaK family protein, putative, expressed		syn			de novo
EVM0044170	DnaK family protein, putative, expressed			non-syn		de novo
EVM0004157	DnaK family protein, putative, expressed				other	de novo
EVM0058229	DnaK family protein, putative, expressed	non-mutation
EVM0065558	DnaK family protein, putative, expressed	non-mutation
EVM0058935	DnaK family protein, putative, expressed	non-mutation
EVM0048995	DnaK family protein, putative, expressed	non-mutation
EVM0057714	DnaK family protein, putative, expressed	non-mutation
EVM0033989	DnaK family protein, putative, expressed	non-mutation
EVM0049744	DnaK family protein, putative, expressed	non-mutation
EVM0054530	DnaK family protein, putative, expressed	non-mutation
EVM0015854	DnaK family protein, putative, expressed	non-mutation
EVM0023250	DnaK family protein, putative, expressed	non-mutation
EVM0024005	DnaK family protein, putative, expressed	non-mutation
EVM0027872	DnaK family protein, putative, expressed	non-mutation
EVM0030115	DnaK family protein, putative, expressed	non-mutation
EVM0039873	DnaK family protein, putative, expressed	non-mutation
EVM0059534	DnaK family protein, putative, expressed	non-mutation
EVM0012601	DnaK family protein, putative, expressed	non-mutation
EVM0021689	DnaK family protein, putative, expressed	non-mutation
EVM0024782	DnaK family protein, putative, expressed	non-mutation
EVM0052283	DnaK family protein, putative, expressed	non-mutation
EVM0061839	DnaK family protein, putative, expressed	non-mutation
EVM0020214	DnaK family protein, putative, expressed	non-mutation
EVM0005337	DnaK family protein, putative, expressed	non-mutation
EVM0055732	DnaK family protein, putative, expressed	non-mutation
EVM0017099	DnaK family protein, putative, expressed	non-mutation
EVM0044675	DnaK family protein, putative, expressed	non-mutation
EVM0014492	DnaK family protein, putative, expressed	non-mutation
EVM0054151	DnaK family protein, putative, expressed	non-mutation
EVM0059354	DnaK family protein, putative, expressed	non-mutation
EVM0021885	dynamin family protein, putative, expressed	non-mutation
EVM0010093	dynamin family protein, putative, expressed	non-mutation
EVM0039796	dynamin family protein, putative, expressed	non-mutation
EVM0025734	dynamin family protein, putative, expressed	non-mutation
EVM0064775	dynamin family protein, putative, expressed	non-mutation
EVM0016093	exportin 1, putative, expressed		syn	non-syn	other	de novo
EVM0016853	exportin 1, putative, expressed		syn		other	de novo
EVM0049847	exportin 1, putative, expressed		syn		other	de novo
EVM0023422	exportin 1, putative, expressed				other	de novo
EVM0004231	F-box-like/WD repeat-containing protein TBL1XR1-A, putative, expressed		syn	non-syn	other	de novo
EVM0004977	F-box-like/WD repeat-containing protein TBL1XR1-A, putative, expressed	non-mutation
EVM0044932	F-box-like/WD repeat-containing protein TBL1XR1-A, putative, expressed	non-mutation
EVM0015450	F-box-like/WD repeat-containing protein TBL1XR1-A, putative, expressed	non-mutation
EVM0060182	F-box-like/WD repeat-containing protein TBL1XR1-A, putative, expressed	non-mutation
EVM0010577	F-box-like/WD repeat-containing protein TBL1XR1-A, putative, expressed	non-mutation
EVM0060484	F-box-like/WD repeat-containing protein TBL1XR1-A, putative, expressed	non-mutation
EVM0047202	fructose-bisphospate aldolase isozyme, putative, expressed		syn		other	de novo
EVM0058954	fructose-bisphospate aldolase isozyme, putative, expressed	non-mutation
EVM0046851	fructose-bisphospate aldolase isozyme, putative, expressed	non-mutation
EVM0022032	fructose-bisphospate aldolase isozyme, putative, expressed	non-mutation
EVM0058344	fructose-bisphospate aldolase isozyme, putative, expressed	non-mutation
EVM0028207	fructose-bisphospate aldolase isozyme, putative, expressed	non-mutation
EVM0023533	fructose-bisphospate aldolase isozyme, putative, expressed	non-mutation
EVM0044832	glyceraldehyde-3-phosphate dehydrogenase, putative, expressed		syn	non-syn	other	de novo
EVM0001415	glyceraldehyde-3-phosphate dehydrogenase, putative, expressed		syn
EVM0008230	glyceraldehyde-3-phosphate dehydrogenase, putative, expressed			non-syn		de novo
EVM0058141	glyceraldehyde-3-phosphate dehydrogenase, putative, expressed				other	de novo
EVM0021345	glyceraldehyde-3-phosphate dehydrogenase, putative, expressed	non-mutation
EVM0041316	glyceraldehyde-3-phosphate dehydrogenase, putative, expressed	non-mutation
EVM0037162	glyceraldehyde-3-phosphate dehydrogenase, putative, expressed	non-mutation
EVM0006936	glyceraldehyde-3-phosphate dehydrogenase, putative, expressed	non-mutation
EVM0015581	glyceraldehyde-3-phosphate dehydrogenase, putative, expressed	non-mutation
EVM0025124	glyceraldehyde-3-phosphate dehydrogenase, putative, expressed	non-mutation
EVM0056914	glyceraldehyde-3-phosphate dehydrogenase, putative, expressed	non-mutation
EVM0035427	glyceraldehyde-3-phosphate dehydrogenase, putative, expressed	non-mutation
EVM0027771	glyceraldehyde-3-phosphate dehydrogenase, putative, expressed	non-mutation
EVM0057662	glyceraldehyde-3-phosphate dehydrogenase, putative, expressed	non-mutation
EVM0001997	glyceraldehyde-3-phosphate dehydrogenase, putative, expressed	non-mutation
EVM0065589	glyceraldehyde-3-phosphate dehydrogenase, putative, expressed	non-mutation
EVM0013187	glycosyl hydrolases family 16, putative, expressed		syn	non-syn	other	de novo
EVM0059588	GRAS family transcription factor domain containing protein, expressed		syn			de novo
EVM0022402	GTP-binding protein, putative, expressed				other	de novo
EVM0018833	GTP-binding protein, putative, expressed	non-mutation
EVM0006552	GTP-binding protein, putative, expressed	non-mutation
EVM0052413	GTP-binding protein, putative, expressed	non-mutation
EVM0004163	GTP-binding protein, putative, expressed	non-mutation
EVM0033521	GTP-binding protein, putative, expressed	non-mutation
EVM0037402	h/ACA ribonucleoprotein complex subunit 4, putative, expressed	non-mutation
EVM0033722	h/ACA ribonucleoprotein complex subunit 4, putative, expressed	non-mutation
EVM0021898	h/ACA ribonucleoprotein complex subunit 4, putative, expressed	non-mutation
EVM0046789	h/ACA ribonucleoprotein complex subunit 4, putative, expressed	non-mutation
EVM0021047	histone deacetylase 19, putative, expressed		syn
EVM0021778	histone deacetylase 19, putative, expressed		syn			de novo
EVM0005178	histone deacetylase 19, putative, expressed		syn			de novo
EVM0016137	histone deacetylase 19, putative, expressed				other	de novo
EVM0041277	histone deacetylase 19, putative, expressed				other	de novo
EVM0001384	histone deacetylase 19, putative, expressed				other	de novo
EVM0050402	histone deacetylase 19, putative, expressed				other	de novo
EVM0043048	histone deacetylase 19, putative, expressed	non-mutation
EVM0021047	histone deacetylase, putative, expressed		syn
EVM0021778	histone deacetylase, putative, expressed		syn			de novo
EVM0005178	histone deacetylase, putative, expressed		syn			de novo
EVM0016137	histone deacetylase, putative, expressed				other	de novo
EVM0041277	histone deacetylase, putative, expressed				other	de novo
EVM0001384	histone deacetylase, putative, expressed				other	de novo
EVM0050402	histone deacetylase, putative, expressed				other	de novo
EVM0043048	histone deacetylase, putative, expressed	non-mutation
EVM0018878	IN2-1 protein, putative, expressed	non-mutation
EVM0043349	integral membrane protein DUF6 containing protein, expressed		syn		other	de novo
EVM0012500	katanin p60 ATPase-containing subunit, putative, expressed		syn	non-syn		de novo
EVM0014417	katanin p60 ATPase-containing subunit, putative, expressed				other	de novo
EVM0017252	katanin p60 ATPase-containing subunit, putative, expressed	non-mutation
EVM0056592	katanin p60 ATPase-containing subunit, putative, expressed	non-mutation
EVM0008271	kinesin motor domain containing protein, putative, expressed		syn	non-syn	other	de novo
EVM0038412	kinesin motor domain containing protein, putative, expressed				other	de novo
EVM0042849	kinesin motor domain containing protein, putative, expressed	non-mutation
EVM0056811	kinesin motor domain containing protein, putative, expressed	non-mutation
EVM0021420	kinesin motor domain containing protein, putative, expressed	non-mutation
EVM0053441	kinesin motor domain containing protein, putative, expressed	non-mutation
EVM0060641	MCM2 - Putative minichromosome maintenance MCM complex subunit 2, expressed		syn	non-syn	other	de novo
EVM0055719	MCM2 - Putative minichromosome maintenance MCM complex subunit 2, expressed	non-mutation
EVM0057234	MCM3 - Putative minichromosome maintenance MCM complex subunit 3, expressed		syn	non-syn	other	de novo
EVM0027153	MCM3 - Putative minichromosome maintenance MCM complex subunit 3, expressed	non-mutation
EVM0060641	MCM5 - Putative minichromosome maintenance MCM complex subunit 5, expressed		syn	non-syn	other	de novo
EVM0034159	methyltransferase domain containing protein, putative, expressed		syn		other	de novo
EVM0023422	miro, putative, expressed				other	de novo
EVM0016891	mitochondrial prohibitin complex protein 1, putative, expressed			non-syn	other	de novo
EVM0034727	mitochondrial prohibitin complex protein 1, putative, expressed				other	de novo
EVM0043711	mitochondrial prohibitin complex protein 1, putative, expressed	non-mutation
EVM0029504	mitochondrial prohibitin complex protein 1, putative, expressed	non-mutation
EVM0000063	monocopper oxidase, putative, expressed				other	de novo
EVM0001415	multidrug resistance-associated protein, putative, expressed		syn
EVM0044832	MYB family transcription factor, putative, expressed		syn	non-syn	other	de novo
EVM0063971	MYST-like histone acetyltransferase 1, putative, expressed		syn
EVM0002177	N-acetyltransferase 10, putative, expressed				other	de novo
EVM0064656	N-acetyltransferase 10, putative, expressed				other	de novo
EVM0059226	N-acetyltransferase 10, putative, expressed	non-mutation
EVM0002826	N-acetyltransferase 10, putative, expressed	non-mutation
EVM0039442	non-mutation
EVM0025802	nucleobase-ascorbate transporter, putative, expressed				other	de novo
EVM0061410	nucleotide-binding protein 1, putative, expressed	non-mutation
EVM0032655	nucleotide-binding protein 1, putative, expressed	non-mutation
EVM0034159	OsCam1-2 - Calmodulin, expressed		syn		other	de novo
EVM0003290	OsCam1-2 - Calmodulin, expressed	non-mutation
EVM0057757	OsCam1-2 - Calmodulin, expressed	non-mutation
EVM0052064	OsCam1-2 - Calmodulin, expressed	non-mutation
EVM0061127	OsCam1-2 - Calmodulin, expressed	non-mutation
EVM0022019	OsCam1-2 - Calmodulin, expressed	non-mutation
EVM0058541	OsCam1-2 - Calmodulin, expressed	non-mutation
EVM0062988	OsCam1-2 - Calmodulin, expressed	non-mutation
EVM0034159	OsCam1-3 - Calmodulin, expressed		syn		other	de novo
EVM0003290	OsCam1-3 - Calmodulin, expressed	non-mutation
EVM0057757	OsCam1-3 - Calmodulin, expressed	non-mutation
EVM0052064	OsCam1-3 - Calmodulin, expressed	non-mutation
EVM0061127	OsCam1-3 - Calmodulin, expressed	non-mutation
EVM0022019	OsCam1-3 - Calmodulin, expressed	non-mutation
EVM0058541	OsCam1-3 - Calmodulin, expressed	non-mutation
EVM0062988	OsCam1-3 - Calmodulin, expressed	non-mutation
EVM0034159	OsCam2 - Calmodulin, expressed		syn		other	de novo
EVM0003290	OsCam2 - Calmodulin, expressed	non-mutation
EVM0057757	OsCam2 - Calmodulin, expressed	non-mutation
EVM0052064	OsCam2 - Calmodulin, expressed	non-mutation
EVM0061127	OsCam2 - Calmodulin, expressed	non-mutation
EVM0022019	OsCam2 - Calmodulin, expressed	non-mutation
EVM0058541	OsCam2 - Calmodulin, expressed	non-mutation
EVM0062988	OsCam2 - Calmodulin, expressed	non-mutation
EVM0034159	OsCam3 - Calmodulin, expressed		syn		other	de novo
EVM0003290	OsCam3 - Calmodulin, expressed	non-mutation
EVM0061127	OsCam3 - Calmodulin, expressed	non-mutation
EVM0022019	OsCam3 - Calmodulin, expressed	non-mutation
EVM0058541	OsCam3 - Calmodulin, expressed	non-mutation
EVM0062988	OsCam3 - Calmodulin, expressed	non-mutation
EVM0053035	OsCML8 - Calmodulin-related calcium sensor protein, expressed	non-mutation
EVM0038611	OsCML8 - Calmodulin-related calcium sensor protein, expressed	non-mutation
EVM0060895	OsCML8 - Calmodulin-related calcium sensor protein, expressed	non-mutation
EVM0027097	OsPOP14 - Putative Prolyl Oligopeptidase homologue, expressed	non-mutation
EVM0009022	OsPOP14 - Putative Prolyl Oligopeptidase homologue, expressed	non-mutation
EVM0027097	OsPOP23 - Putative Prolyl Oligopeptidase homologue, expressed	non-mutation
EVM0009022	OsPOP23 - Putative Prolyl Oligopeptidase homologue, expressed	non-mutation
EVM0027097	OsPOP3 - Putative Prolyl Oligopeptidase homologue, expressed	non-mutation
EVM0009022	OsPOP3 - Putative Prolyl Oligopeptidase homologue, expressed	non-mutation
EVM0027097	OsPOP6 - Putative Prolyl Oligopeptidase homologue, expressed	non-mutation
EVM0009022	OsPOP6 - Putative Prolyl Oligopeptidase homologue, expressed	non-mutation
EVM0058951	OsPP2Ac-1 - Phosphatase 2A isoform 1 belonging to family 1, expressed				other	de novo
EVM0040600	OsPP2Ac-1 - Phosphatase 2A isoform 1 belonging to family 1, expressed				other
EVM0046035	OsPP2Ac-1 - Phosphatase 2A isoform 1 belonging to family 1, expressed				other	de novo
EVM0052406	OsPP2Ac-1 - Phosphatase 2A isoform 1 belonging to family 1, expressed	non-mutation
EVM0018417	OsPP2Ac-1 - Phosphatase 2A isoform 1 belonging to family 1, expressed	non-mutation
EVM0042435	OsPP2Ac-1 - Phosphatase 2A isoform 1 belonging to family 1, expressed	non-mutation
EVM0051635	OsPP2Ac-1 - Phosphatase 2A isoform 1 belonging to family 1, expressed	non-mutation
EVM0047113	OsPP2Ac-1 - Phosphatase 2A isoform 1 belonging to family 1, expressed	non-mutation
EVM0013945	OsPP2Ac-1 - Phosphatase 2A isoform 1 belonging to family 1, expressed	non-mutation
EVM0051736	OsPP2Ac-1 - Phosphatase 2A isoform 1 belonging to family 1, expressed	non-mutation
EVM0003709	OsPP2Ac-1 - Phosphatase 2A isoform 1 belonging to family 1, expressed	non-mutation
EVM0065128	OsPP2Ac-1 - Phosphatase 2A isoform 1 belonging to family 1, expressed	non-mutation
EVM0002108	OsPP2Ac-1 - Phosphatase 2A isoform 1 belonging to family 1, expressed	non-mutation
EVM0044898	OsPP2Ac-1 - Phosphatase 2A isoform 1 belonging to family 1, expressed	non-mutation
EVM0013499	OsPP2Ac-1 - Phosphatase 2A isoform 1 belonging to family 1, expressed	non-mutation
EVM0030755	OsPP2Ac-1 - Phosphatase 2A isoform 1 belonging to family 1, expressed	non-mutation
EVM0023079	OsPP2Ac-1 - Phosphatase 2A isoform 1 belonging to family 1, expressed	non-mutation
EVM0058951	OsPP2Ac-2 - Phosphatase 2A isoform 2 belonging to family 2, expressed				other	de novo
EVM0040600	OsPP2Ac-2 - Phosphatase 2A isoform 2 belonging to family 2, expressed				other
EVM0046035	OsPP2Ac-2 - Phosphatase 2A isoform 2 belonging to family 2, expressed				other	de novo
EVM0042435	OsPP2Ac-2 - Phosphatase 2A isoform 2 belonging to family 2, expressed	non-mutation
EVM0047113	OsPP2Ac-2 - Phosphatase 2A isoform 2 belonging to family 2, expressed	non-mutation
EVM0013945	OsPP2Ac-2 - Phosphatase 2A isoform 2 belonging to family 2, expressed	non-mutation
EVM0051736	OsPP2Ac-2 - Phosphatase 2A isoform 2 belonging to family 2, expressed	non-mutation
EVM0003709	OsPP2Ac-2 - Phosphatase 2A isoform 2 belonging to family 2, expressed	non-mutation
EVM0065128	OsPP2Ac-2 - Phosphatase 2A isoform 2 belonging to family 2, expressed	non-mutation
EVM0002108	OsPP2Ac-2 - Phosphatase 2A isoform 2 belonging to family 2, expressed	non-mutation
EVM0044898	OsPP2Ac-2 - Phosphatase 2A isoform 2 belonging to family 2, expressed	non-mutation
EVM0013499	OsPP2Ac-2 - Phosphatase 2A isoform 2 belonging to family 2, expressed	non-mutation
EVM0030755	OsPP2Ac-2 - Phosphatase 2A isoform 2 belonging to family 2, expressed	non-mutation
EVM0023079	OsPP2Ac-2 - Phosphatase 2A isoform 2 belonging to family 2, expressed	non-mutation
EVM0020636	OsPP2Ac-2 - Phosphatase 2A isoform 2 belonging to family 2, expressed	non-mutation
EVM0058951	OsPP2Ac-3 - Phosphatase 2A isoform 3 belonging to family 1, expressed				other	de novo
EVM0040600	OsPP2Ac-3 - Phosphatase 2A isoform 3 belonging to family 1, expressed				other
EVM0046035	OsPP2Ac-3 - Phosphatase 2A isoform 3 belonging to family 1, expressed				other	de novo
EVM0052406	OsPP2Ac-3 - Phosphatase 2A isoform 3 belonging to family 1, expressed	non-mutation
EVM0018417	OsPP2Ac-3 - Phosphatase 2A isoform 3 belonging to family 1, expressed	non-mutation
EVM0042435	OsPP2Ac-3 - Phosphatase 2A isoform 3 belonging to family 1, expressed	non-mutation
EVM0051635	OsPP2Ac-3 - Phosphatase 2A isoform 3 belonging to family 1, expressed	non-mutation
EVM0047113	OsPP2Ac-3 - Phosphatase 2A isoform 3 belonging to family 1, expressed	non-mutation
EVM0013945	OsPP2Ac-3 - Phosphatase 2A isoform 3 belonging to family 1, expressed	non-mutation
EVM0051736	OsPP2Ac-3 - Phosphatase 2A isoform 3 belonging to family 1, expressed	non-mutation
EVM0003709	OsPP2Ac-3 - Phosphatase 2A isoform 3 belonging to family 1, expressed	non-mutation
EVM0065128	OsPP2Ac-3 - Phosphatase 2A isoform 3 belonging to family 1, expressed	non-mutation
EVM0002108	OsPP2Ac-3 - Phosphatase 2A isoform 3 belonging to family 1, expressed	non-mutation
EVM0044898	OsPP2Ac-3 - Phosphatase 2A isoform 3 belonging to family 1, expressed	non-mutation
EVM0013499	OsPP2Ac-3 - Phosphatase 2A isoform 3 belonging to family 1, expressed	non-mutation
EVM0030755	OsPP2Ac-3 - Phosphatase 2A isoform 3 belonging to family 1, expressed	non-mutation
EVM0023079	OsPP2Ac-3 - Phosphatase 2A isoform 3 belonging to family 1, expressed	non-mutation
EVM0020636	OsPP2Ac-3 - Phosphatase 2A isoform 3 belonging to family 1, expressed	non-mutation
EVM0034814	oxidoreductase, aldo/keto reductase family protein, putative, expressed	non-mutation
EVM0046362	PCNA - Putative DNA replicative polymerase clamp, expressed				other	de novo
EVM0005933	PCNA - Putative DNA replicative polymerase clamp, expressed				other	de novo
EVM0016104	PCNA - Putative DNA replicative polymerase clamp, expressed	non-mutation
EVM0052266	PCNA - Putative DNA replicative polymerase clamp, expressed	non-mutation
EVM0023870	PCNA - Putative DNA replicative polymerase clamp, expressed	non-mutation
EVM0012876	PCNA - Putative DNA replicative polymerase clamp, expressed	non-mutation
EVM0060883	peptidase, M24 family protein, putative, expressed				other
EVM0029068	peptidase, T1 family, putative, expressed	non-mutation
EVM0027894	peptidase, T1 family, putative, expressed	non-mutation
EVM0027626	peptidase, T1 family, putative, expressed	non-mutation
EVM0061153	peptidase, T1 family, putative, expressed	non-mutation
EVM0053900	peroxisome assembly protein, putative, expressed	non-mutation
EVM0004324	polygalacturonase, putative, expressed	non-mutation
EVM0001415	PPR repeat containing protein, expressed		syn
EVM0042662	protein kinase domain containing protein, expressed		syn	non-syn	other	de novo
EVM0017199	protein kinase domain containing protein, expressed		syn	non-syn	other	de novo
EVM0059162	protein kinase domain containing protein, expressed				other	de novo
EVM0004219	protein kinase domain containing protein, expressed	non-mutation
EVM0054908	protein kinase domain containing protein, expressed	non-mutation
EVM0065415	protein kinase domain containing protein, expressed	non-mutation
EVM0051247	ras-related protein, putative, expressed		syn	non-syn	other	de novo
EVM0004091	ras-related protein, putative, expressed		syn		other	de novo
EVM0043349	ras-related protein, putative, expressed		syn		other	de novo
EVM0002538	ras-related protein, putative, expressed				other	de novo
EVM0003416	ras-related protein, putative, expressed				other	de novo
EVM0053022	ras-related protein, putative, expressed	non-mutation
EVM0054755	ras-related protein, putative, expressed	non-mutation
EVM0055870	ras-related protein, putative, expressed	non-mutation
EVM0035096	ras-related protein, putative, expressed	non-mutation
EVM0038992	ras-related protein, putative, expressed	non-mutation
EVM0041792	ras-related protein, putative, expressed	non-mutation
EVM0062123	ras-related protein, putative, expressed	non-mutation
EVM0000358	ras-related protein, putative, expressed	non-mutation
EVM0003271	ras-related protein, putative, expressed	non-mutation
EVM0008990	ras-related protein, putative, expressed	non-mutation
EVM0034683	ras-related protein, putative, expressed	non-mutation
EVM0064647	ras-related protein, putative, expressed	non-mutation
EVM0059852	ras-related protein, putative, expressed	non-mutation
EVM0022702	ras-related protein, putative, expressed	non-mutation
EVM0031523	ras-related protein, putative, expressed	non-mutation
EVM0055431	ras-related protein, putative, expressed	non-mutation
EVM0031792	ras-related protein, putative, expressed	non-mutation
EVM0047494	ras-related protein, putative, expressed	non-mutation
EVM0032736	ras-related protein, putative, expressed	non-mutation
EVM0047390	ras-related protein, putative, expressed	non-mutation
EVM0015523	ras-related protein, putative, expressed	non-mutation
EVM0036396	ras-related protein, putative, expressed	non-mutation
EVM0030523	ras-related protein, putative, expressed	non-mutation
EVM0057420	ras-related protein, putative, expressed	non-mutation
EVM0048968	ras-related protein, putative, expressed	non-mutation
EVM0044791	ras-related protein, putative, expressed	non-mutation
EVM0006129	ras-related protein, putative, expressed	non-mutation
EVM0018966	ras-related protein, putative, expressed	non-mutation
EVM0048916	ras-related protein, putative, expressed	non-mutation
EVM0045624	ras-related protein, putative, expressed	non-mutation
EVM0030365	ras-related protein, putative, expressed	non-mutation
EVM0053832	ras-related protein, putative, expressed	non-mutation
EVM0010619	ras-related protein, putative, expressed	non-mutation
EVM0053859	ras-related protein, putative, expressed	non-mutation
EVM0062065	ras-related protein, putative, expressed	non-mutation
EVM0057225	ras-related protein, putative, expressed	non-mutation
EVM0009040	ras-related protein, putative, expressed	non-mutation
EVM0019858	ras-related protein, putative, expressed	non-mutation
EVM0057084	ras-related protein, putative, expressed	non-mutation
EVM0061664	ras-related protein, putative, expressed	non-mutation
EVM0047692	ras-related protein, putative, expressed	non-mutation
EVM0044443	ras-related protein, putative, expressed	non-mutation
EVM0021109	ras-related protein, putative, expressed	non-mutation
EVM0034367	ras-related protein, putative, expressed	non-mutation
EVM0020634	ras-related protein, putative, expressed	non-mutation
EVM0040951	ras-related protein, putative, expressed	non-mutation
EVM0051903	ras-related protein, putative, expressed	non-mutation
EVM0033804	RecF/RecN/SMC N terminal domain containing protein, expressed		syn	non-syn	other	de novo
EVM0016361	RecF/RecN/SMC N terminal domain containing protein, expressed		syn	non-syn	other	de novo
EVM0011513	RecF/RecN/SMC N terminal domain containing protein, expressed			non-syn		de novo
EVM0024937	RecF/RecN/SMC N terminal domain containing protein, expressed				other	de novo
EVM0045422	ruvB-like 2, putative, expressed	non-mutation
EVM0039181	ruvB-like 2, putative, expressed	non-mutation
EVM0013119	ruvB-like, putative, expressed				other	de novo
EVM0046808	ruvB-like, putative, expressed	non-mutation
EVM0000942	Ser/Thr protein phosphatase family protein, putative, expressed		syn	de novo
EVM0009516	Ser/Thr protein phosphatase family protein, putative, expressed		syn	non-syn	other	de novo
EVM0021088	Ser/Thr protein phosphatase family protein, putative, expressed		syn		other	de novo
EVM0045473	Ser/Thr protein phosphatase family protein, putative, expressed			non-syn	other	de novo
EVM0001621	Ser/Thr protein phosphatase family protein, putative, expressed			non-syn	other	de novo
EVM0010834	Ser/Thr protein phosphatase family protein, putative, expressed			non-syn		de novo
EVM0058951	Ser/Thr protein phosphatase family protein, putative, expressed				other	de novo
EVM0040600	Ser/Thr protein phosphatase family protein, putative, expressed				other
EVM0046035	Ser/Thr protein phosphatase family protein, putative, expressed				other	de novo
EVM0021421	Ser/Thr protein phosphatase family protein, putative, expressed				other	de novo
EVM0048429	Ser/Thr protein phosphatase family protein, putative, expressed	non-mutation
EVM0052406	Ser/Thr protein phosphatase family protein, putative, expressed	non-mutation
EVM0033685	Ser/Thr protein phosphatase family protein, putative, expressed	non-mutation
EVM0018417	Ser/Thr protein phosphatase family protein, putative, expressed	non-mutation
EVM0002933	Ser/Thr protein phosphatase family protein, putative, expressed	non-mutation
EVM0042435	Ser/Thr protein phosphatase family protein, putative, expressed	non-mutation
EVM0041551	Ser/Thr protein phosphatase family protein, putative, expressed	non-mutation
EVM0003119	Ser/Thr protein phosphatase family protein, putative, expressed	non-mutation
EVM0032767	Ser/Thr protein phosphatase family protein, putative, expressed	non-mutation
EVM0051635	Ser/Thr protein phosphatase family protein, putative, expressed	non-mutation
EVM0047113	Ser/Thr protein phosphatase family protein, putative, expressed	non-mutation
EVM0013945	Ser/Thr protein phosphatase family protein, putative, expressed	non-mutation
EVM0053932	Ser/Thr protein phosphatase family protein, putative, expressed	non-mutation
EVM0020160	Ser/Thr protein phosphatase family protein, putative, expressed	non-mutation
EVM0044366	Ser/Thr protein phosphatase family protein, putative, expressed	non-mutation
EVM0009175	Ser/Thr protein phosphatase family protein, putative, expressed	non-mutation
EVM0052512	Ser/Thr protein phosphatase family protein, putative, expressed	non-mutation
EVM0051736	Ser/Thr protein phosphatase family protein, putative, expressed	non-mutation
EVM0003709	Ser/Thr protein phosphatase family protein, putative, expressed	non-mutation
EVM0065128	Ser/Thr protein phosphatase family protein, putative, expressed	non-mutation
EVM0002108	Ser/Thr protein phosphatase family protein, putative, expressed	non-mutation
EVM0044523	Ser/Thr protein phosphatase family protein, putative, expressed	non-mutation
EVM0044898	Ser/Thr protein phosphatase family protein, putative, expressed	non-mutation
EVM0013499	Ser/Thr protein phosphatase family protein, putative, expressed	non-mutation
EVM0030755	Ser/Thr protein phosphatase family protein, putative, expressed	non-mutation
EVM0023079	Ser/Thr protein phosphatase family protein, putative, expressed	non-mutation
EVM0020636	Ser/Thr protein phosphatase family protein, putative, expressed	non-mutation
EVM0032749	serine hydroxymethyltransferase, mitochondrial precursor, putative, expressed			non-syn	other	de novo
EVM0031560	serine hydroxymethyltransferase, mitochondrial precursor, putative, expressed			non-syn		de novo
EVM0017522	serine hydroxymethyltransferase, mitochondrial precursor, putative, expressed				other
EVM0028707	serine hydroxymethyltransferase, mitochondrial precursor, putative, expressed	non-mutation
EVM0006344	serine hydroxymethyltransferase, mitochondrial precursor, putative, expressed	non-mutation
EVM0016528	serine hydroxymethyltransferase, mitochondrial precursor, putative, expressed	non-mutation
EVM0046352	serine hydroxymethyltransferase, mitochondrial precursor, putative, expressed	non-mutation
EVM0029648	serine hydroxymethyltransferase, mitochondrial precursor, putative, expressed	non-mutation
EVM0023102	serine hydroxymethyltransferase, mitochondrial precursor, putative, expressed	non-mutation
EVM0038177	serine hydroxymethyltransferase, mitochondrial precursor, putative, expressed	non-mutation
EVM0044521	serine hydroxymethyltransferase, mitochondrial precursor, putative, expressed	non-mutation
EVM0003370	serine hydroxymethyltransferase, mitochondrial precursor, putative, expressed	non-mutation
EVM0003398	serine/threonine protein phosphatase 2A 55 kDa regulatory subunit B, putative, expressed		syn		other	de novo
EVM0056103	serine/threonine protein phosphatase 2A 55 kDa regulatory subunit B, putative, expressed				other	de novo
EVM0031200	serine/threonine protein phosphatase 2A 55 kDa regulatory subunit B, putative, expressed	non-mutation
EVM0035387	serine/threonine protein phosphatase 2A 55 kDa regulatory subunit B, putative, expressed	non-mutation
EVM0018841	serine/threonine protein phosphatase 2A 55 kDa regulatory subunit B, putative, expressed	non-mutation
EVM0021035	serine/threonine protein phosphatase 2A 55 kDa regulatory subunit B, putative, expressed	non-mutation
EVM0051566	serine/threonine protein phosphatase 5, putative, expressed				other
EVM0029233	SNF2 family N-terminal domain containing protein, expressed		syn	non-syn	other	de novo
EVM0002873	SNF2 family N-terminal domain containing protein, expressed				other	de novo
EVM0047492	SNF2 family N-terminal domain containing protein, expressed				other	de novo
EVM0043056	spastin, putative, expressed		syn	non-syn	other	de novo
EVM0034598	spastin, putative, expressed				other	de novo
EVM0058800	spastin, putative, expressed	non-mutation
EVM0013112	suppressor of phythchrome A, putative, expressed	non-mutation
EVM0049462	T-complex protein, putative, expressed		syn	non-syn	other	de novo
EVM0056325	T-complex protein, putative, expressed		syn	non-syn	other	de novo
EVM0014010	T-complex protein, putative, expressed		syn	non-syn		de novo
EVM0014235	T-complex protein, putative, expressed			non-syn	other	de novo
EVM0028258	T-complex protein, putative, expressed			non-syn	other	de novo
EVM0058963	T-complex protein, putative, expressed				other	de novo
EVM0000063	T-complex protein, putative, expressed				other	de novo
EVM0060883	T-complex protein, putative, expressed				other
EVM0017519	T-complex protein, putative, expressed				other	de novo
EVM0010492	T-complex protein, putative, expressed				other	de novo
EVM0046517	T-complex protein, putative, expressed	non-mutation
EVM0018972	T-complex protein, putative, expressed	non-mutation
EVM0021794	T-complex protein, putative, expressed	non-mutation
EVM0013135	T-complex protein, putative, expressed	non-mutation
EVM0027738	T-complex protein, putative, expressed	non-mutation
EVM0000850	T-complex protein, putative, expressed	non-mutation
EVM0015042	T-complex protein, putative, expressed	non-mutation
EVM0022658	T-complex protein, putative, expressed	non-mutation
EVM0045122	T-complex protein, putative, expressed	non-mutation
EVM0056017	T-complex protein, putative, expressed	non-mutation
EVM0061592	T-complex protein, putative, expressed	non-mutation
EVM0058705	transposon protein, putative, unclassified, expressed		syn	non-syn	other	de novo
EVM0012912	transposon protein, putative, unclassified, expressed		syn			de novo
EVM0058037	transposon protein, putative, unclassified, expressed				other	de novo
EVM0045967	transposon protein, putative, unclassified, expressed				other	de novo
EVM0043295	transposon protein, putative, unclassified, expressed	non-mutation
EVM0048839	transposon protein, putative, unclassified, expressed	non-mutation
EVM0048917	transposon protein, putative, unclassified, expressed	non-mutation
EVM0026171	transposon protein, putative, unclassified, expressed	non-mutation
EVM0017626	transposon protein, putative, unclassified, expressed	non-mutation
EVM0052835	transposon protein, putative, unclassified, expressed	non-mutation
EVM0057752	tubulin/FtsZ domain containing protein, putative, expressed		syn	non-syn	other	de novo
EVM0038768	tubulin/FtsZ domain containing protein, putative, expressed		syn	non-syn	other	de novo
EVM0011540	tubulin/FtsZ domain containing protein, putative, expressed		syn			de novo
EVM0039901	tubulin/FtsZ domain containing protein, putative, expressed			non-syn	other	de novo
EVM0027730	tubulin/FtsZ domain containing protein, putative, expressed			non-syn	other	de novo
EVM0025764	tubulin/FtsZ domain containing protein, putative, expressed			non-syn		de novo
EVM0013110	tubulin/FtsZ domain containing protein, putative, expressed				other	de novo
EVM0013685	tubulin/FtsZ domain containing protein, putative, expressed				other	de novo
EVM0010417	tubulin/FtsZ domain containing protein, putative, expressed				other	de novo
EVM0032203	tubulin/FtsZ domain containing protein, putative, expressed				other	de novo
EVM0054049	tubulin/FtsZ domain containing protein, putative, expressed	non-mutation
EVM0012838	tubulin/FtsZ domain containing protein, putative, expressed	non-mutation
EVM0029889	tubulin/FtsZ domain containing protein, putative, expressed	non-mutation
EVM0043432	tubulin/FtsZ domain containing protein, putative, expressed	non-mutation
EVM0003202	tubulin/FtsZ domain containing protein, putative, expressed	non-mutation
EVM0017440	tubulin/FtsZ domain containing protein, putative, expressed	non-mutation
EVM0013953	tubulin/FtsZ domain containing protein, putative, expressed	non-mutation
EVM0020506	tubulin/FtsZ domain containing protein, putative, expressed	non-mutation
EVM0005388	tubulin/FtsZ domain containing protein, putative, expressed	non-mutation
EVM0028557	tubulin/FtsZ domain containing protein, putative, expressed	non-mutation
EVM0011356	tubulin/FtsZ domain containing protein, putative, expressed	non-mutation
EVM0058536	tubulin/FtsZ domain containing protein, putative, expressed	non-mutation
EVM0013215	tubulin/FtsZ domain containing protein, putative, expressed	non-mutation
EVM0045635	tubulin/FtsZ domain containing protein, putative, expressed	non-mutation
EVM0007078	tubulin/FtsZ domain containing protein, putative, expressed	non-mutation
EVM0025635	tubulin/FtsZ domain containing protein, putative, expressed	non-mutation
EVM0013255	tubulin/FtsZ domain containing protein, putative, expressed	non-mutation
EVM0051484	tubulin/FtsZ domain containing protein, putative, expressed	non-mutation
EVM0019220	tubulin/FtsZ domain containing protein, putative, expressed	non-mutation
EVM0059487	tubulin/FtsZ domain containing protein, putative, expressed	non-mutation
EVM0010501	tubulin/FtsZ domain containing protein, putative, expressed	non-mutation
EVM0008202	tubulin/FtsZ domain containing protein, putative, expressed	non-mutation
EVM0040216	tubulin/FtsZ domain containing protein, putative, expressed	non-mutation
EVM0056247	tubulin/FtsZ domain containing protein, putative, expressed	non-mutation
EVM0065324	tubulin/FtsZ domain containing protein, putative, expressed	non-mutation
EVM0009651	tubulin/FtsZ domain containing protein, putative, expressed	non-mutation
EVM0062648	tubulin/FtsZ domain containing protein, putative, expressed	non-mutation
EVM0046606	tubulin/FtsZ domain containing protein, putative, expressed	non-mutation
EVM0012159	tubulin/FtsZ domain containing protein, putative, expressed	non-mutation
EVM0026702	tubulin/FtsZ domain containing protein, putative, expressed	non-mutation
EVM0043645	tubulin/FtsZ domain containing protein, putative, expressed	non-mutation
EVM0038733	tubulin/FtsZ domain containing protein, putative, expressed	non-mutation
EVM0039637	tubulin/FtsZ domain containing protein, putative, expressed	non-mutation
EVM0027253	tubulin/FtsZ domain containing protein, putative, expressed	non-mutation
EVM0005513	tubulin/FtsZ domain containing protein, putative, expressed	non-mutation
EVM0001849	tubulin/FtsZ domain containing protein, putative, expressed	non-mutation
EVM0000593	tubulin/FtsZ domain containing protein, putative, expressed	non-mutation
EVM0047824	tubulin/FtsZ domain containing protein, putative, expressed	non-mutation
EVM0010908	tubulin/FtsZ domain containing protein, putative, expressed	non-mutation
EVM0005414	tubulin/FtsZ domain containing protein, putative, expressed	non-mutation
EVM0026887	tubulin/FtsZ domain containing protein, putative, expressed	non-mutation
EVM0015234	ubiquitin family protein, putative, expressed		syn	non-syn		de novo
EVM0030483	ubiquitin family protein, putative, expressed	non-mutation
EVM0018878	ubiquitin family protein, putative, expressed	non-mutation
EVM0021241	ubiquitin family protein, putative, expressed	non-mutation
EVM0043389	ubiquitin family protein, putative, expressed	non-mutation
EVM0047246	ubiquitin family protein, putative, expressed	non-mutation
EVM0058316	ubiquitin family protein, putative, expressed	non-mutation
EVM0037148	ubiquitin family protein, putative, expressed	non-mutation
EVM0030821	ubiquitin family protein, putative, expressed	non-mutation
EVM0059922	ubiquitin family protein, putative, expressed	non-mutation
EVM0019052	ubiquitin family protein, putative, expressed	non-mutation
EVM0048980	ubiquitin family protein, putative, expressed	non-mutation
EVM0058566	ubiquitin family protein, putative, expressed	non-mutation
EVM0051413	ubiquitin family protein, putative, expressed	non-mutation
EVM0061384	ubiquitin family protein, putative, expressed	non-mutation
EVM0006648	ubiquitin-conjugating enzyme, putative, expressed				other	de novo
EVM0013263	ubiquitin-conjugating enzyme, putative, expressed	non-mutation
EVM0046798	UDP-glucoronosyl and UDP-glucosyl transferase domain containing protein, expressed		syn	non-syn		de novo
EVM0047202	uridine/cytidine kinase-like 1, putative, expressed		syn		other	de novo
EVM0028207	uridine/cytidine kinase-like 1, putative, expressed	non-mutation
EVM0008071	vacuolar protein sorting-associating protein 4B, putative, expressed				other	de novo
EVM0057902	vacuolar protein sorting-associating protein 4B, putative, expressed				other	de novo
EVM0000504	vacuolar protein sorting-associating protein 4B, putative, expressed	non-mutation
EVM0016978	vacuolar protein sorting-associating protein 4B, putative, expressed	non-mutation
EVM0023422	zinc finger, C3HC4 type domain containing protein, expressed				other	de novo
EVM0016093	exportin 1, putative, expressed		syn	non-syn	other	de novo
EVM0016853	exportin 1, putative, expressed		syn		other	de novo
EVM0054179					other	de novo
EVM0049847	exportin 1, putative, expressed		syn		other	de novo
EVM0023422	exportin 1, putative, expressed				other	de novo
EVM0041552			syn	non-syn	other	de novo
EVM0031824					other	de novo
EVM0062287		non-mutation
